# Supplementary material for: Chromosome-level genome assembly of the hard-shelled mussel Mytilus coruscus, a widely distributed species from the temperate areas of East Asia
Source: Gigascience. 2021 Apr 23;10(4):giab024. doi: 10.1093/gigascience/giab024 (PMC8063583; doi:10.1093/gigascience/giab024)
Supplement: giab024_Supplemental_Files [file giab024_supplemental_files.zip]

Archive with 7 entries (7 files):
- GIGA-D-20-00287R2-point-to-point_Responses22.doc
- Supplementary Table S1 Repetitive sequences.xls
- Supplementary Table S2 Overview of predicted non-coding RNAs.xls
- Supplementary Table S3 Bidirectional BLASTp.docx
- Supplementary Table S4 The gene expression profile.xlsx
- Supplementary Table S5 Metamorphosis.docx
- Supplementary Table S6 Telomeric.xlsx
