# Supplementary material for: Chromosome-level genome assembly of the hard-shelled mussel Mytilus coruscus, a widely distributed species from the temperate areas of East Asia
Source: Gigascience. 2021 Apr 23;10(4):giab024. doi: 10.1093/gigascience/giab024 (PMC8063583; doi:10.1093/gigascience/giab024)
Supplement: giab024_Supplemental_Files [file giab024_supplemental_files.zip › Supplementary Table S1 Repetitive sequences.xls]

## Sheet: Sheet1
Supplementary Table S1 Content of the predicted repetitive sequences
	Length occupied (bp)	Percentages of genome (%)
Class Ⅰ elements (Retroelements)	210296212	13.5495
LTR Retrotransposon	20312677	1.30876
LTR/Copia	1526288	0.0983398
LTR/DIRS	1919664	0.123685
LTR/Gypsy	12443632	0.801752
LTR/Ngaro	1837141	0.118368
LTR/Pao	2415179	0.155612
unclassified LTR	170773	0.011003
non-LTR Retrotransposon	187645940	12.0902
LINE	164592242	10.6048
LINE/CR1	2817376	0.181525
LINE/CR1-Zenon	3605300	0.232292
LINE/I	2625452	0.16916
LINE/I-Jockey	949662	0.0611874
LINE/I-Nimb	525269	0.0338434
LINE/L1	425708	0.0274287
LINE/L1-Tx1	5044456	0.325018
LINE/L2	4263809	0.27472
LINE/L2-Hydra	311452	0.0200671
LINE/Penelope	133224662	8.58376
LINE/Proto2	251313	0.0161923
LINE/RTE-BovB	1279504	0.0824393
LINE/RTE-X	9016422	0.580934
unclassified LINE	251857	0.0162273
SINE	23053698	1.48537
SINE/tRNA	94343	0.00607858
SINE/tRNA-Deu-CR1	11092613	0.714705
SINE/tRNA-Meta	4820222	0.31057
SINE/tRNA-V	6240696	0.402092
unclassified SINE	805824	0.0519198
Class Ⅱelements （DNA Transposons）	114444002	7.37371
DNA Transposons	60473240	3.89633
DNA/hAT	11170620	0.719731
DNA/Zator	1395296	0.0898999
DNA/TcMar	3056993	0.196964
DNA/PiggyBac	377192	0.0243027
DNA/Sola	91566	0.00589966
DNA/PIF	2399013	0.15457
DNA/Ginger	786603	0.0506814
DNA/IS3EU	1186470	0.0764451
DNA/Kolobok-T2	444361	0.0286305
DNA/MULE-MuDR	3256690	0.209831
DNA/Maverick	8497123	0.547476
DNA/MuLE-MuDR	519145	0.0334489
DNA/Crypton	5968264	0.384539
DNA/Academ	1710908	0.110235
DNA/CMC-EnSpm	1023860	0.065968
unclassified DNA	18589136	1.19771
RC/Helitron	53970762	3.47737
Satellite	22522425	1.45114
Unknown repeats	410889089	26.4739
Total transposable elements	324740214	20.9232
Low_complexity	2337595	0.150613
