# Supplementary material for: Chromosome-level genome assembly of the hard-shelled mussel Mytilus coruscus, a widely distributed species from the temperate areas of East Asia
Source: Gigascience. 2021 Apr 23;10(4):giab024. doi: 10.1093/gigascience/giab024 (PMC8063583; doi:10.1093/gigascience/giab024)
Supplement: giab024_Supplemental_Files [file giab024_supplemental_files.zip › Supplementary Table S2 Overview of predicted non-coding RNAs.xls]

## Sheet: Sheet1
Supplementary Table S2 Overview of predicted non-coding RNAs
ncRNA	Number of loci	Average length (bp)	Total length (bp)	% of assemblies
tRNA	1881	74.3254	139806	0.0090078
rRNA	342	735.421	251514	0.0162052
miRNA	9186	91.6455	841856	0.0542414
snRNA	59	52.7288	3111	0.000200444
snoRNA	15449	68.9058	1064525	0.0685881
CD-box RNA	13538	63.1139	854436	0.0550519
HACA-box RNA	1911	109.937	210089	0.0135362

## Sheet: Sheet2
TYPE=>LENGTH->NUMBER
=>5338=>53
Gene--ribozyme=>152725=>3396
Gene--snRNA--snoRNA--CD-box=>854436=>13538
Cis-reg--IRES=>10106=>92
Gene--miRNA=>841856=>9186
Gene--sRNA=>465856=>4668
Gene=>55038=>582
Gene--lncRNA=>545443=>7835
Cis-reg=>315136=>5243
Intron=>2114=>15
Cis-reg--thermoregulator=>28974=>435
Gene--rRNA=>251514=>342
Cis-reg--riboswitch=>10675=>154
Gene--antisense=>19021=>251
Gene--CRISPR=>29713=>929
Gene--snRNA--splicing=>72719=>650
Cis-reg--frameshift_element=>9546=>208
Gene--snRNA--snoRNA--HACA-box=>210089=>1911
Gene--snRNA--snoRNA--scaRNA=>42940=>317
Gene--tRNA=>139806=>1881
Cis-reg--leader=>65651=>676
Gene--antitoxin=>7633=>84
Gene--snRNA=>3111=>59

## Sheet: Sheet3
备注nohup /home/software/infernal-1.1.2/src/cmscan --tblout Mco_nanopore_Hic_scaffold_infernal.out /home/software/rfam/Rfam.cm /home/yinglu/mytilus_coruscus/Mco_nanopore_Hic_scaffold & perl /home/yinglu/pl/liyalin/non-coding_RNA_classification.pl /home/software/rfam/Rfam_anno.txt Mco_nanopore_Hic_scaffold_infurnal.out 这个perl原本后面设置了参数1e-10，此处未设置，设置完了数量太少。
