# Supplementary material for: Chromosome-level genome assembly of the hard-shelled mussel Mytilus coruscus, a widely distributed species from the temperate areas of East Asia
Source: Gigascience. 2021 Apr 23;10(4):giab024. doi: 10.1093/gigascience/giab024 (PMC8063583; doi:10.1093/gigascience/giab024)
Supplement: giab024_Supplemental_Files [file giab024_supplemental_files.zip › Supplementary Table S4 The gene expression profile.xlsx]

## Sheet: detected_5StagesTpm3replicate20
Supplementary Table S4. The gene expression profile during five developmental stages.
GeneID	Tro2	Tro4	Tro5	Devl7	Dvel8	Dvel9	Umbo1	Umbo6	Umbo9	Ped7	Ped10	Ped11	Juve6	Juve7	Juve8	SUM
Contig00011.g10	0	0	0.002363	0.158087	0	0	0	0	0	0.157257	0	0	0	0.062944	0	0.380651
Contig00011.g1	0	0	0.331978	0.118892	0.060726	0.108307	0	0	0	0	0	0	0	0	0.095836	0.715739
Contig00011.g14	0	0.26164	0	0	0	0	0	0	0	0	0	0	0	0	0	0.26164
Contig00011.g8	0	0	0	0	0	0	0	0	0	0	0	0	0	0.054372	0.05726	0.111632
Contig00019.g1	3.9621	1.17348	0.561685	6.69234	7.98225	6.85604	12.4654	8.5153	9.19042	10.1984	12.2994	9.12142	5.8173	3.32159	4.93654	103.094
Contig00019.g3	0	0	0	0	0	0	0	0	0	0.195617	0	0	0	0	0	0.195617
Contig00019.g4	0	0	0	0	0	0	0	0	0	0	0	0.145049	0	0	0	0.145049
Contig00019.g5	0	0	0	0	0	0	0	0	0	0.387525	0	0	0	0	0	0.387525
Contig00019.g6	0	0	0	0	0	0	0.114917	0	0	0.371893	0.071089	0.187496	0.070101	0	0	0.815496
Contig00019.g9	0	0	0	0	0.398304	0.199473	0.134025	0	0	0	0	0	0	0	0	0.731802
Contig00032.g10	0.681714	0.2527	0.406226	1.00532	0.974448	0.752854	4.85805	1.43716	1.68368	7.64122	12.1078	10.2729	5.1517	8.54974	12.7143	68.4899
Contig00032.g2	0.160403	0.222715	0.087947	0	0	0	0	0	0.035739	0	0.034072	0	0.05899	0.06881	0	0.668676
Contig00032.g5	0	0	0	0	0	0	0	0	0	0	0	0	0	0	0.895722	0.895722
Contig00032.g9	0	0.335233	0.531675	0.466591	1.43031	0.714498	3.03727	1.02083	0.268388	10.5387	10.7694	10.6663	5.79511	8.01871	8.10296	61.696
Contig00044.g10	0	0	0.048598	0	0	0	0	0	0	0	0	0.193888	0.037167	0	0	0.279653
Contig00044.g12	232.052	262.38	203.853	154.056	146.207	149.242	179.182	134.161	91.2363	242.289	218.681	237.68	159.731	186.363	124.123	2721.24
Contig00044.g2	0	0	0.632905	0	0	0	0	0	0	0	0	0	0	0.683236	0.213455	1.5296
Contig00044.g7	2.46475	0.077702	0	0	0	0.075297	0.083331	0	0	0.132472	0.247481	0.026998	0.117496	0.069152	0	3.29468
Contig00044.g8	0	0.157442	0	0.030543	0.111737	0	0.042397	0.066171	0	0.111304	0.295567	0	0	0.076016	0	0.891177
Contig00045.g13	0	0	0	0	0	0	0	0	0	0	0	0	0.025889	0.03315	0	0.059039
Contig00045.g4	0	0	0	0	0	0	0	0	0	0	0	0	0.110459	0	0	0.110459
Contig00077.g1	0	0	0	0	0	0	0	0	0	1.81672	1.14597	1.68849	0.418308	1.00444	0	6.07393
Contig00086.g1	0	2.31368	1.45687	15.0014	17.3919	15.8133	18.8737	6.53776	3.2656	60.1806	58.085	63.9607	67.7492	75.1814	53.0496	458.861
Contig00086.g2	1.27628	2.83279	3.95338	34.2563	34.9922	35.496	32.6724	13.2797	10.0625	55.6933	56.0901	60.378	56.0476	61.2996	45.8355	504.166
Contig00086.g3	0	0	0.339047	1.64983	0	1.51116	4.03153	6.88249	7.85922	12.5684	15.143	15.2208	19.1321	13.3871	12.9417	110.666
Contig00092.g1	0	0	0	0	0	0	0	0	0	0.538305	0.477217	1.31552	0.833122	0.867761	0.407362	4.43929
Contig00092.g5	0	0	0	0	0	0	0	0	0	0	0	0	0.282333	0.13276	0.169957	0.58505
Contig00113.g10	0	0	0	0	0	0	0.291174	0.227446	0.42804	1.04674	1.02143	1.15551	0.905453	1.71357	0.88567	7.67503
Contig00113.g11	0	0	0	0	0	0	0	0.145946	0	0	0.364423	0.082457	0.094465	0.165982	0.140242	0.993515
Contig00113.g1	0.999323	0	0.796229	0	0	0	0.50867	0.36062	0	0.681427	0.951005	0.460713	0.311718	0.95725	0.767456	6.79441
Contig00113.g2	1.40922	0	0.610151	0	0	0	0	0.127868	0	0.772501	0	0	0.16994	0	0.84406	3.93374
Contig00113.g4	0	0	0	0	0.398488	0.158897	0.307066	0	0	0	0	0	0	0	0	0.864451
Contig00113.g5	2.03886	1.15276	0.290115	1.95146	2.50574	2.59657	0.505708	0.319722	0.268558	0.784944	0.61113	0.910773	0.264883	0.425366	0.440327	15.0669
Contig00113.g6	0.421261	0	0.341732	0	0	0.122728	0.180708	0	0	0	0.36422	0	0.174026	0.297493	0	1.90217
Contig00113.g7	0.271886	0	0	0.236905	0	0	0	0	0	0	0	0.081914	0	0.104152	0.521052	1.21591
Contig00113.g9	0	0	0	0	0	0	0	0	0	0	0	0	0.100336	0	0.007658	0.107994
Contig00137.g12	0	0	0	0	0	0	0	0	0	0	0	0	0	0.010018	0	0.010018
Contig00137.g14	0	0	0	0	0	0	0	0	0	0	0.187462	0.122563	0.127875	0.387092	0	0.824992
Contig00137.g2	0	0	0	0	0	0	0	0	0	0	0	0	0.199157	0.06835	0	0.267507
Contig00137.g3	0	0	0	0	0	0.191976	0.389212	0.404026	0	0.323319	0.022687	0.761355	0.186419	0.137754	0	2.41675
Contig00137.g4	0	0	0	0	0	0.094916	0.349313	0	0	0.589093	0.661688	0	0.079619	0.192289	0.074629	2.04155
Contig00137.g6	0	0	0	0	0	1.91509	0.978084	0.383661	0.319568	0	0	0	0	0.333586	0	3.92999
Contig00144.g1	0	0	0	0	0.141175	0	0	0	0	0	0	0.057547	0	0	0	0.198722
Contig00144.g3	2.97582	3.11992	1.6047	1.8638	3.01776	1.7878	1.45685	0.698588	0.462356	3.94106	2.75721	2.87904	1.87727	3.14573	1.01489	32.6028
Contig00144.g5	0	0	0.292233	0.371545	0	0	0	0	0	0.587803	0.995407	0.822003	0	0	0.358352	3.42734
Contig00144.g6	0	0	0.064281	0.052117	0.157131	0	0	0	0	0.231738	0	0.072215	0	0.078401	0	0.655883
Contig00162.g11	0	0	0	0	0	0	0.109702	0	0	0.275034	0.437674	0.922175	0.650006	0.622042	0.6601	3.67673
Contig00162.g1	0.361876	0.265445	0.741337	1.87534	1.3654	5.55782	7.97518	2.05713	2.63249	9.61553	10.3422	12.9504	12.746	18.4305	8.62656	95.5431
Contig00162.g2	0	0.247148	0.239675	1.36812	1.35196	2.23197	2.9452	0.801483	0.778666	5.17598	6.94722	6.57171	8.18619	6.43884	3.05548	46.3396
Contig00162.g3	0	0	0	0	0	0	1.5656	0	0	2.27817	0.262464	1.54753	0.982224	0.982703	0.252308	7.87101
Contig00162.g4	0	0.120472	0.033174	0	0	0	0	0	0	0.111961	0.332918	0	0.253549	0	0	0.852074
Contig00162.g5	0	0	0	0	0	0	0.983709	0	0	0.70309	0.801205	1.5287	1.64782	0.909593	2.84637	9.42049
Contig00162.g7	0	0.107756	0	0.161194	0	0.167343	0	0	0	0	0.166951	0	0	0	0	0.603244
Contig00162.g8	0	0	0.025389	0	0.116537	0	0	0.039317	0	0.06242	0.064368	0.038665	0	0	0	0.346696
Contig00166.g4	0	0	0	0	0	0.262274	0.354495	0	0	0.715545	0	0.178564	0.877618	0.117716	0.0785	2.58471
Contig00166.g7	0	0	0	0	0	0	0.091994	0	0	2.75693	1.55502	2.1633	0.327064	1.46633	0.488918	8.84955
Contig00175.g5	6.80185	0.515965	0.228793	5.18076	7.03141	5.49395	1.32915	0.903576	0.640408	0.59845	1.14756	1.18024	0.496011	1.33244	1.8311	34.7117
Contig00175.g6	25.8463	3.66309	3.91613	7.97317	12.5172	8.48576	13.343	4.45461	3.79772	7.50076	6.76865	8.10352	5.22415	6.58023	11.6317	129.806
Contig00205.g1	0	0	0	0.164654	0.394595	0.172764	0.180417	0	0	0	0	0	0.067916	0.083321	0	1.06367
Contig00205.g5	0	0	0.591033	0	0	0.119004	0	0	0	0	0	0	0.247424	0	0.380091	1.33755
Contig00222.g1	11.9068	0	0	8.0367	7.98781	8.78989	5.93108	4.26518	3.97523	5.86066	3.05992	3.50271	6.96759	7.70617	5.15134	83.1411
Contig00222.g2	0	0	0	0	0	0	0	0	0	0	0.094838	0	0	0.262382	0.07232	0.42954
Contig00222.g6	0	1.54714	0.422117	0	0.175809	0	0	1.46907	1.35418	0.433394	0.80462	0.76954	0.356706	1.12063	0.410071	8.86327
Contig00248.g1	0	0	0	0.084913	0.941509	0.174487	0.132749	0	0	0.193232	0.174055	0.453404	0	0.045827	0.166888	2.36706
Contig00268.g11	0	0	0	0	0	0	0	0	0	0	0	0	0	0.504049	0	0.504049
Contig00268.g1	0	0.455695	0.874167	7.8184	6.22609	4.92748	27.1556	21.7648	14.3456	14.4686	10.4661	11.0941	8.7713	8.78266	12.0442	149.195
Contig00268.g2	0	0.589995	0	0.937122	1.79945	0.524878	0	0	0	1.26137	1.29851	3.41382	0.963967	0.861857	0.265246	11.9162
Contig00268.g3	0	0	0.196406	0	0	0	0	0	0	0.03765	0.154879	0	0	0	0	0.388935
Contig00268.g5	0	0	0	0.153288	0	0	0	0	0	0	0	0	0	0	0	0.153288
Contig00268.g6	0	0	0.152793	0	0	0	0	0	0	0	0	0	0	0	0	0.152793
Contig00268.g7	0	0	0.159066	0	0	0	0.064285	0	0	0	0.128539	0.067966	0	0	0.046461	0.466317
Contig00268.g8	0	0	0.946988	0	0	0	0	0	0	0.438773	0.563049	0.866235	0.097774	1.31952	0.701852	4.93419
Contig00273.g1	0	0	0	0	0	0	0	0	0	0	0	0	0	0	0.028244	0.028244
Contig00273.g2	0	0	0	0	0	0	0	0	0	0	0.132672	0	0	0	0	0.132672
Contig00273.g5	1.56702	2.0947	4.88365	0.480655	0.309981	0.129605	1.18507	0.590793	0.388613	0.866334	0.854462	1.06034	0.169371	0.085514	0.05294	14.7191
Contig00273.g7	0	0	0	0	0	0	0	0	0	0	0.47536	0	0	0	0	0.47536
Contig00319.g3	0	0	0	0	0	0	0	0	0	0	0.071474	0	0	0	0	0.071474
Contig00319.g4	0	0	0	0	0	0	0	0	0	0	0.260737	0.668334	0.463098	0	0.186899	1.57907
Contig00335.g10	0	0	0	0.549636	0	0	1.57431	0	0	1.335	1.42493	3.23774	0	0.507281	0.690575	9.31947
Contig00335.g1	0	0	0	0	0	0	0.052439	0	0	0	0	0	0	0	0	0.052439
Contig00335.g2	0	0	2.01598	0.553488	0.740486	0.355585	0.187588	0	0.095825	0.139631	0.437706	0.4715	0.088271	0.973062	0.2741	6.33322
Contig00335.g3	0.418247	0	0.321926	0.493375	0.435044	0.280529	0.611582	0.075356	0	0.477511	0.38324	0.327339	0.36086	0.331375	0.291598	4.80798
Contig00335.g4	0	0	0	0	0	0	0	0	0	0	0	0.197355	0	0.161068	0	0.358423
Contig00335.g5	0	0	0	0.159953	0.105017	0.29316	0.040974	0	0	0	0	0	0	0.041979	0	0.641083
Contig00335.g6	0	0	0	0	0	0.024464	0.036925	0	0	0	0	0	0	0	0	0.061389
Contig00335.g7	0.314442	0.08795	0.071367	0	0.21554	0.034925	0.06056	0	0.050294	0	0.004955	0.037396	0	0	0	0.877429
Contig00335.g8	4.46461	0.846671	0.864884	0.586146	0.834025	0.718876	0.858289	0.151798	0.225512	1.79943	1.29536	1.35348	0.449643	1.16537	0.959635	16.5737
Contig00336.g1	2.55116	4.75971	2.78929	4.6128	5.11047	7.20748	2.65692	1.49195	0.726151	4.17874	4.90495	5.49238	3.185	3.15169	2.17567	54.9944
Contig00336.g4	0	0	0.116826	0.079661	0.114251	0.240013	0.191681	0.194709	0	0.30646	0.978054	0.092879	0.315069	0.075357	0.190264	2.89522
Contig00336.g7	0	0	0.24922	0.335525	0.19892	0	0	0	0	1.90103	3.50269	2.34916	0	0.640041	0.678203	9.85479
Contig00336.g8	0	1.21557	3.11669	4.40271	2.71643	4.37864	3.72565	1.08846	0.582793	4.4257	5.19582	5.00055	1.40241	1.63753	1.42891	40.3179
Contig00342.g10	0	0	0.230936	1.19141	1.26797	2.5832	1.36159	0.781481	1.56789	0.358402	0.585606	0.493889	0.712742	0.289345	0.275483	11.6999
Contig00342.g5	0	0	0	0	0	0	0	0	0	0	0	0	0	0.058371	0	0.058371
Contig00342.g6	0	0	0	0	0	0	0	0	0	0	0	0	0	0.10466	0	0.10466
Contig00342.g7	0	0	0	0.095724	0	0	0.049722	0	0	0	0.098603	0.183844	0.04281	0.080807	0	0.55151
Contig00342.g8	0	0	0	0	0	0.159298	0	0	0	0	0	0.278426	0.134509	0	0	0.572233
Contig00342.g9	0	0	0	0	0	0	0	0	0	0	0	0.731649	0	0.248689	0	0.980338
Contig00356.g1	7.97747	6.76007	6.30489	7.15423	3.63975	7.93314	5.11855	1.67175	0	6.40503	9.81602	4.54232	6.37768	4.6376	2.09348	80.432
Contig00356.g2	134.552	128.848	159.061	251.416	170.26	248.461	576.925	965.088	827.961	309.896	369.17	517.555	392.21	302.804	537.724	5891.93
Contig00356.g3	0	0	0	0.861184	0.803575	1.25807	0.375763	0	0	1.79282	2.63569	0.712967	0.442937	0.449936	0	9.33295
Contig00356.g4	0	0	0	0.80623	1.0323	2.86407	0.576246	0	0.329054	1.39544	1.88204	1.49865	1.1162	0.325513	0.200847	12.0266
Contig00356.g5	0	0	0	0	0	0	0	0	0	0	0	0	0	0	0.097738	0.097738
Contig00356.g6	0	0	0	0	0	0	0	0	0	0	0	0	0	0	0.428575	0.428575
Contig00357.g1	0.226432	0	0	0.033062	0	0.08417	0.06583	0	0	0	0.029776	0	0	0	0	0.43927
Contig00365.g1	0	1.09665	0	0	0	0	0	0.193437	0.503487	0.908298	0.412122	0.663656	0.364123	0.625776	1.57233	6.33987
Contig00365.g4	0	0	0.810867	0	0	0	0	0	0	0	0.866631	1.46169	0.306639	0	0	3.44583
Contig00365.g5	0	0	0.941385	0.164382	0.209131	0.222364	0.503205	0	0	0	0.748022	0.166324	0.297565	0.135397	0.610537	3.99831
Contig00365.g6	0	0	2.1853	0	0	0	0.17334	0	0	0	0.433498	0.514098	0	0.536181	0	3.84242
Contig00372.g2	0	0	0	0	0	0	0	0	0	0	0	0	0.108144	0	0	0.108144
Contig00375.g2	0	0.595048	0	0.902623	0.830045	1.93698	0	0	0	2.13121	1.2841	2.32658	0.2224	0.266629	0.579307	11.0749
Contig00375.g5	0	0	0	0	0	0	0	0	0	0	0.073332	0	0	0	0	0.073332
Contig00409.g1	0	0	0	0	0	0	0	0	0	0	0	1.35715	0	0	0	1.35715
Contig00409.g2	0	0	0	0	0	0	0	0	0	0.780359	0.234836	0.235436	1.10684	1.39563	3.33587	7.08897
Contig00409.g3	0	0	0	0	0	0	0	0	0	0.320462	0	0	1.47309	2.86714	3.46364	8.12433
Contig00409.g4	0	0	0	0	0	0	0	0	0	0	0.263355	0	0.498379	0.906457	2.13536	3.80355
Contig00409.g5	0	0	0	0	0	0	0	0	0	0.129683	0.379822	0.192179	0.291996	0.640489	0.541343	2.17551
Contig00409.g6	0	0	0	0	0	0	0	0	0	0	0	0	1.48872	0.984235	1.4365	3.90945
Contig00409.g7	0	0	0	0	0	0	0	0	0	0	0	0	0	1.97293	1.71041	3.68335
Contig00409.g8	0	2.1412	0.84668	0.644017	1.2497	1.23497	3.08243	2.1139	1.81852	3.43052	2.77756	4.88943	3.64548	4.03155	3.35021	35.2562
Contig00415.g7	0	0.584595	1.54706	0.704002	0.412313	0.450249	0.184601	0.076018	0.246534	1.88354	1.83909	1.96305	1.19918	2.11309	0.311971	13.5153
Contig00420.g4	0	0	0	0.068975	0	0	0	0	0	0.357925	0	0	0.091753	0	0.28599	0.804643
Contig00420.g5	0	0	0	0	0	0	0	0	0	0.197261	0.290479	0	0.934852	0.060739	0	1.48333
Contig00422.g1	0	0	0	0	0	0.163754	0	0	0	0	0	0.271032	0	0.214643	0.289583	0.939012
Contig00422.g2	15.1076	0	0	1.53084	1.798	2.02727	0.116566	0.523111	0	1.54557	1.13763	1.89728	0.429904	1.11877	1.16	28.3926
Contig00422.g3	53.8395	0	0	4.83348	5.69367	5.0168	2.39226	0.862671	1.25603	5.16961	5.65404	5.30535	1.38408	4.56369	2.52064	98.4918
Contig00422.g4	0	0	0	0	2.07476	1.13699	0	0	0	1.34885	0	0	0.817077	1.82064	0	7.19832
Contig00422.g5	14.3958	0	0	9.05699	4.59267	6.24362	1.97162	1.47855	0.306862	3.83706	2.21579	3.82553	2.07584	2.80605	1.66181	54.4682
Contig00424.g1	0	0	0	0	0	0	0	0	0	0.208474	0	0	0.873758	1.08658	0	2.16881
Contig00424.g2	0	0	0.251448	0.157235	0	0	0	0	0	0	0	0	0	0	0	0.408683
Contig00424.g4	0	0.162343	0.354419	0	0	0	0	0	0	0	0	0	0	0.191011	0	0.707773
Contig00424.g5	179.831	226.111	235.733	361.265	318.754	285.22	916.174	1410.24	1295.03	543.886	598.802	661.877	477.154	447.41	695.153	8652.64
Contig00446.g1	5.0087	0.405334	0.694827	0.162707	0.477061	0.327873	0.417959	0.258745	0.166903	0.718686	0.31144	0.639498	0.587565	0.537883	0.470335	11.1855
Contig00446.g2	0.347035	0.137281	1.18525	67.9873	63.1326	44.8542	338.278	87.8216	68.147	410.535	372.746	376.491	51.4864	54.3786	68.0888	2005.62
Contig00446.g3	0	0.068424	0.310805	13.4994	19.1286	13.2983	190.056	25.9113	20.5876	224.531	216.094	218.584	64.1373	86.1831	73.8148	1166.2
Contig00446.g4	0	0	1.06637	32.7944	35.5185	32.7933	30.9005	23.838	20.4418	8.80842	7.85749	9.15227	13.3018	10.7782	16.8345	244.085
Contig00446.g5	5.43276	0.791934	0.507101	0.925742	1.11396	0.630196	4.33514	1.14432	0.495343	7.29269	7.98994	8.45804	3.09548	4.22718	4.12193	50.5617
Contig00449.g1	0	0	0	0	0.107761	0	2.83418	0	0.273499	4.48208	4.33696	4.95342	6.00845	5.33748	2.1974	30.5312
Contig00451.g1	1.02342	0.652599	0.729554	0.12817	0.248994	0.494733	0.256979	0.142257	0.1497	0.587899	0.665705	0.475457	0.537183	0.631592	0.344839	7.06908
Contig00452.g2	0	0	0	0	0.011704	0	0	0	0	0	0	0	0	0	0	0.011704
Contig00452.g6	8.04589	7.49787	2.85175	3.29359	4.07639	2.88688	6.06348	7.98014	4.01163	7.84744	4.87774	4.50978	5.05445	7.76958	7.93851	84.7051
Contig00452.g7	0	0	0.183179	0.374918	0.186562	0.78294	0.183659	0	0	0.408672	0.230868	0.275349	0	0	0	2.62615
Contig00454.g2	0	27.1906	27.7599	191.302	197.999	201.168	65.2402	92.2433	66.4088	199.744	199.046	192.913	13.9335	14.6442	14.705	1504.3
Contig00459.g1	0	0	0	0	0	0	0	0	0	0	0	0	0	0	0.093499	0.093499
Contig00460.g1	0	0	0.244851	0	0	0	0	0	0	0	0	0	0	0	0.082933	0.327784
Contig00460.g2	0	0	0.413489	0	0	0	0	0	0	0	0	0	0	0.286516	0	0.700005
Contig00460.g4	0	0	0	0	0	0	0	0	0	0	0	0	1.93448	2.08948	0.985742	5.0097
Contig00465.g1	0	0	0	0	0	0	0	0	0	0	0	0.123868	0	0	0	0.123868
Contig00476.g3	0	0	0	0.591786	0	0.417041	0	0	0	0	0	0	1.0865	0.871294	1.70298	4.6696
Contig00483.g2	0	0	0	0	0	0	0.024234	0	0	0.221503	0.353473	0.160159	0.387171	0.719261	0.357141	2.22294
Contig00504.g2	3.01762	0.187553	0.105788	0	0	0.663276	0.490932	0	0.209114	0.495768	0.395717	0.400111	0.054433	0.346064	2.02398	8.39036
Contig00504.g3	0	0	0	0.177056	0.060312	0	0.531789	0.021863	0.062562	0.088752	0.302354	0.176795	0.308168	0.37536	0.127488	2.2325
Contig00514.g2	0	0	0	0	0	0	0.063949	0	0	0	0	0	0.375538	0	0	0.439487
Contig00516.g1	0	0	0.77056	0	0	0	0	0	0	0	0.332175	0.24209	0	0.501477	0	1.8463
Contig00516.g2	0	0	0	0	0	0	0	0	0	0.959607	0.359509	0.705217	0.51286	0.733208	0.391688	3.66209
Contig00527.g1	0	0	0	0.144867	0	0.141583	0.208853	0	0	1.15731	0.823834	1.12289	2.98815	2.60955	2.0828	11.2798
Contig00528.g3	1.4688	0	0.869284	0.390119	0.386897	0.602086	0.153407	0	0	0	0	0.08516	0.014473	0	0	3.97023
Contig00528.g5	0	0	0	0.459663	0	0.127076	0.332225	0	0	0	0	0	0.120448	0	0.052719	1.09213
Contig00529.g2	0	0	0	0	0	0	0	0	0	0	0	0.074416	0	0	0	0.074416
Contig00536.g3	348.992	155.103	178.717	59.3217	74.8171	83.3005	64.269	13.5137	9.04907	97.3531	97.7462	93.2328	49.6754	53.3661	32.9279	1411.38
Contig00537.g1	0	0	0	0	0	0.283973	0	0	0	0	0	0	0	0	0	0.283973
Contig00537.g2	0	0	0.214634	0	0	0	0.373997	0	0.25944	2.80624	3.71652	2.55328	0.758064	0.699812	2.4086	13.7906
Contig00537.g3	0	0.278765	0.095142	0	0.039269	0	0.334742	0.379594	0	0.525694	0.2592	0.232806	0.103322	0.207253	0.419003	2.87479
Contig00540.g2	0	0	0	0	0	0	0	0	0	0.044771	0.048681	0	0.224189	0	0	0.317641
Contig00540.g5	0.65333	0.42376	0.026639	0	0.235629	0.187534	0.022205	0	0	0.429041	0.686406	0.285678	0.235718	0.271138	0	3.45708
Contig00540.g6	0	0	0	0	0	0	0.201244	0	0	0	0.22325	0	0.080096	0.305064	0	0.809654
Contig00553.g2	1.56315	0	0	0	0	0	0.115034	0	0	1.16547	0.66966	1.02062	0.166608	0.16759	0.393878	5.26202
Contig00553.g3	0	0	0	0	0	0	0	0	0	0.558386	0.429086	0.714978	0.812231	0	1.69156	4.20625
Contig00570.g4	0	0	0	0	0	0	0	0	0	0.267875	0	0	0	0	0	0.267875
Contig00576.g10	3.05272	0.129873	0	1.12291	0.538207	1.04024	0.345331	0	0.66702	0.598903	0.509813	0.458493	0.469304	0.637186	0	9.57
Contig00576.g1	0.163406	0.136606	0.831095	1.46902	3.9728	3.07419	1.84325	2.04008	1.18951	3.86626	3.65049	4.87391	4.7802	4.97564	4.82985	41.6963
Contig00576.g2	0	0.585747	0	0	0	0	0	0	0	1.11726	1.07238	0.866876	0.15242	0.245818	0	4.0405
Contig00576.g3	0	1.9961	0	0	0	0	0.907263	0	0	2.98423	3.38929	2.86449	0	2.715	0.63781	15.4942
Contig00576.g4	0	0	0.129192	0.636217	2.4615	0.946499	0.57949	0.413758	0.22769	1.12623	0.686776	1.37625	1.0181	0.820797	0.935149	11.3576
Contig00576.g5	0.673612	0	0.3759	0.885715	2.37669	0.801294	1.30072	0.536988	0.384596	5.89385	6.50119	7.36898	4.59973	3.88358	6.02634	41.6092
Contig00576.g7	3.37243	0.307292	0	0	0	0	0.645997	0	0	0.291971	0.574263	0.346644	0	0.305016	0.449853	6.29346
Contig00576.g9	2.09646	2.00659	2.99694	2.14634	2.42749	1.9364	1.54093	0	0	2.47229	1.93813	3.17623	1.19034	2.73931	0.677394	27.3448
Contig00591.g3	0	0	0	0	0	0	0	0	0	0	0	0	0.05712	0.059774	0	0.116894
Contig00591.g5	0	0	0.812699	0	0	0	0	0	0	0	0	0	0	0.577299	0	1.39
Contig00591.g6	0.282786	0.43594	0.620386	0.368432	0.31978	0.352643	0.263277	0	0	0.836214	0.668305	0.795665	0.619467	0.487849	0.230587	6.28133
Contig00594.g1	0	0	0	0	0	0	0	0	0	0.279593	0	0	0	0.162951	0	0.442544
Contig00614.g2	14.2832	0.145806	0.987114	0.578525	0.255353	0.447928	0	0	0	0.194856	0.240292	0	0	0.107128	0.086239	17.3265
Contig00614.g3	9.02698	5.91015	5.84151	2.43141	2.46575	2.8056	1.40244	0.220168	0.488249	3.06093	2.75244	2.42748	1.47831	1.21761	1.29913	42.8282
Contig00625.g1	0	0	0	0	0	0.018156	0	0	0	0	0	0	0	0	0	0.018156
Contig00640.g10	0	0	0	0	0	0	0	0	0	0	0	0.055148	0	0	0	0.055148
Contig00640.g1	0	0	0	0	0.288074	0	0	0	0	0	0	0	0	0	0	0.288074
Contig00640.g7	30.9034	2.1723	1.9062	0.370307	0.317598	0.699627	0.045565	0.117157	0.050046	0.041955	0	0.097016	0.035281	0.301873	0.205534	37.2638
Contig00660.g3	0	0	0.306879	0	0	0	0	0	0.028974	0	0	0	0	0	0	0.335853
Contig00661.g10	0	0	0	0	0	0	0.036446	0	0	0.058057	0	0	0	0	0	0.094503
Contig00666.g1	0	0.724041	0	0	2.51007	2.44821	0	0	0	0.915793	0.87644	0.766563	0.371814	0.803088	0	9.41602
Contig00670.g2	0	0.977754	0.309189	0.786972	0.303927	0.692703	0.199983	0	0	0.588902	0.510205	0.414371	0	0.130604	0	4.91461
Contig00670.g5	0	0.268072	0.271268	0	0.157192	0	0.227726	0	0.076087	0.475901	0.58242	0.379433	0	0.162619	0.193464	2.79418
Contig00670.g6	0	0	0	0	0	0	0	0	0	0	0	0	0	0	0.317647	0.317647
Contig00670.g7	0	0	0.481283	0	0	0	0.09113	0	0	0.568188	0.384004	0.728724	0.56449	0.560404	0	3.37822
Contig00677.g1	0	0	0	0	0	0	0.108128	0	0	1.55899	0	0	0.301094	0.435985	0	2.4042
Contig00679.g1	13.335	72.7427	33.7282	18.7348	13.2868	13.6219	8.95094	5.59128	2.98108	15.0626	17.4478	14.3004	15.4688	14.3546	4.56878	264.176
Contig00679.g2	13.5777	24.7947	16.5124	7.09081	4.88953	6.99344	4.77009	1.33611	0	7.64716	7.09348	4.98064	6.49233	6.97715	2.47805	115.634
Contig00679.g6	0	0.553711	0.303429	0	0	0	14.0253	18.755	13.7889	47.0558	49.7286	43.2834	28.5172	33.0279	49.4788	298.518
Contig00682.g1	0	0	0	0	0	0	0	0	0	0	0.682615	0	1.06935	1.4314	0.094892	3.27825
Contig00682.g2	0	0	0	0	0	0	0	0	0	0	0.174341	0	0	0	0	0.174341
Contig00682.g7	0	0	0	0.237845	0	0	0	0	0	0.2491	1.34528	0.240412	0	0.290476	0	2.36312
Contig00685.g1	0	0	0	0.027949	0	0	0	0	0	0	0.175613	0	0.036512	0.100163	0.203087	0.543324
Contig00685.g2	0	0	0	0	0	0	0.030228	0	0	0	0	0	0	0	0	0.030228
Contig00686.g4	0	0.163714	0.552917	1.09836	0.345291	0.121116	1.02435	0.428897	0	1.76437	1.67707	4.6684	1.63783	1.2519	0.927053	15.6613
Contig00696.g11	3.20269	1.71527	0	0.103338	0	0	1.39218	0.331712	0.624681	2.75095	4.07966	4.42993	1.94021	3.30417	1.18219	25.057
Contig00696.g1	0	0	0.112629	0.048112	0	0	0	0	0	0.218972	0.137364	0.186052	0	0	0	0.703129
Contig00696.g2	0	0.258904	0	0	0	0.066876	0	0	0	0.19858	0.271673	0.103433	0	0	0.074436	0.973902
Contig00696.g3	0	0	0.481753	0.10437	0.591118	0.491102	0.122691	0	0	0.119541	0.156557	0.434345	0.518307	0.098861	0.05322	3.17186
Contig00696.g8	0	0.58538	0.397065	0.463912	0.213863	0.320739	0.11656	0.319345	0	1.31166	0.929708	0.285413	0.279733	0.237161	0	5.46054
Contig00696.g9	0	0.446808	0.487557	0.069033	0.057004	0.11104	0.18639	0.099369	0.090494	0.462011	0.299178	0.413249	0.039051	0.535245	0.034044	3.33047
Contig00704.g1	10.1782	5.44476	3.07149	5.6071	5.71264	8.47893	17.8479	16.5223	13.5766	17.7514	14.293	18.6001	13.9948	15.3063	19.5812	185.967
Contig00704.g2	2.10104	1.90753	2.13991	0.639933	0.793945	0.923401	0.731703	0	0	0.806848	0.658376	0.597506	0.458771	0.659746	0.700298	13.119
Contig00707.g1	0	0	0	0.107428	0	0	0	0	0	0	0	0	0	0.368631	0.345645	0.821704
Contig00714.g3	0	0	0	0	0	0	0	0	0	0	0	0	0	0.345405	0	0.345405
Contig00714.g5	0	0	0	0.453063	0.942746	0.523603	8.28965	2.34721	2.61232	2.70892	3.05132	3.12168	16.6317	16.3373	27.2146	84.2341
Contig00714.g6	0	0	0	0	0	0	0	0	0	0	0	0	0	0.057887	0	0.057887
Contig00720.g2	11.371	4.55654	4.49457	1.53634	2.07119	1.1765	1.78428	0.970436	0.791525	1.88161	1.48505	1.90701	1.5449	1.75185	1.58112	38.9039
Contig00720.g3	8.40688	4.5657	3.36522	1.05768	1.61317	1.3277	1.21924	0.464551	0.099317	1.42524	1.49692	1.57909	1.16748	1.68592	1.16926	30.6434
Contig00720.g5	6.10257	0	0.182919	0.402708	0.493889	0.650844	0.673507	0.508469	0	0	0.108434	0.291911	0	0.233989	0	9.64924
Contig00721.g1	0	0	0	0	0	0	0	0	0	0.609276	1.73193	0	0.614603	0.18438	0.597539	3.73773
Contig00728.g3	0	0	0.261984	0	0	0	0	0	0	0.52366	0	0.268833	0.692112	1.35493	1.61008	4.7116
Contig00728.g6	0	0	0	0	0	0	0.037791	0	0	0.187033	0	0	0	0	0	0.224824
Contig00739.g1	0	0	1.15247	1.006	1.12372	1.60118	11.3148	3.45085	2.00746	6.06869	5.56618	4.71235	5.66631	6.17114	6.98778	56.8289
Contig00739.g4	0	0	0	0	0	0	0.503393	0	0.121613	4.45477	1.9527	1.94295	5.26536	5.9082	6.78129	26.9303
Contig00744.g2	0	0	0	0	0	0.077367	0	0	0.133576	0	0.051014	0.196884	0.728384	0.09034	0.100468	1.37803
Contig00745.g1	0	0	0	0	0	0	0	0	0	0	0	0	0	0	0.130732	0.130732
Contig00745.g2	0	0	0	0	0	0	0	0	0	0	0	0	0	0	0.040166	0.040166
Contig00745.g3	0	0	0	0	0.091322	0	0	0	0	0	0	0	0	0.02395	0	0.115272
Contig00745.g4	0	0	0.211975	1.04934	0.530359	0.441304	1.17837	0.332306	0.898196	2.00745	1.51217	0.944302	0.700431	0.205134	0.498644	10.51
Contig00745.g5	0	0.347197	0.351637	0.11035	0.482177	0.34099	1.45016	1.5471	1.95159	4.44489	3.8228	4.52993	4.91862	4.94417	4.19178	33.4334
Contig00747.g1	0	0	0.078509	2.22805	2.60504	3.33959	0.461026	0.110676	0.193551	1.30335	1.06482	1.09997	0.440108	0.911907	0.375057	14.2117
Contig00747.g11	0	0	0.644305	0.594266	0.315074	0.705185	0.814061	0.094524	0.344169	2.21466	2.60094	2.32568	3.17474	4.82028	5.07057	23.7185
Contig00747.g8	0.972298	0.356625	0.177676	0.381017	0.160302	0	0.545587	0	0	0.980682	0.300095	0.387133	0.56163	0.559188	0.837238	6.21947
Contig00747.g9	1.39308	0.841836	0.424769	0.161488	0	0	0.513423	0	0	0.298027	0.399839	0.484993	0	0.524423	0.424173	5.46605
Contig00748.g1	0	0.144793	2.36053	0	0.108089	0.139392	0.151827	0.112823	0	0.220446	0.644246	0.581381	0.482661	0.132026	0	5.07822
Contig00748.g3	0.370766	0.256416	1.73144	0.613983	0.201806	0.344866	0.329037	0	0	0.11943	0.246915	0.562079	0.224927	0.175266	0.13972	5.31665
Contig00748.g4	4.77634	2.11983	3.50979	0.577245	0.925085	1.37997	0.463611	0.698393	0	1.52396	2.34377	1.56544	0.842178	1.34878	0.328285	22.4027
Contig00750.g1	13.0947	22.9977	31.9555	18.54	16.9501	22.9804	7.07746	1.62258	1.29142	16.5606	14.2113	14.9771	14.079	16.5191	3.23327	216.09
Contig00750.g2	0	0	0	1.22361	1.67103	0.401744	4.89943	0	0	27.8992	29.7883	20.3143	27.6483	41.3245	6.64274	161.813
Contig00750.g3	0	0	0.009663	0	0	0.104976	0	0	0.365327	0.284067	1.02591	0.494668	0.201004	0.124982	0.31968	2.93028
Contig00760.g3	12.5583	5.47655	1.31274	5.4044	7.61094	5.89863	3.50635	1.02843	0.619535	3.09469	3.94222	3.28284	1.94498	5.11534	2.2187	63.0147
Contig00760.g4	2.94767	1.01587	0.588296	1.93112	1.17537	2.34807	1.21291	0.319086	0.312093	2.24605	2.27397	1.08049	1.40553	1.73814	1.68431	22.279
Contig00760.g5	0.833459	0.693715	0.140305	0.96457	0.166121	0.397122	0.923193	0.245902	0	1.60998	0.808835	0.564304	0.639997	1.19242	0.544497	9.72442
Contig00760.g6	7.08956	12.5999	2.97326	5.11409	6.33856	6.24292	3.29256	1.28975	1.35803	6.16204	5.78468	4.77021	3.10562	4.65304	2.97335	73.7476
Contig00760.g7	12.8193	5.75253	2.38163	2.02022	3.51377	2.44835	2.65796	0.870238	1.00542	2.15152	2.61459	4.92413	2.26802	1.28265	3.28009	49.9904
Contig00760.g8	1.39673	1.08226	1.14111	9.64304	8.93731	9.91795	5.25333	1.04358	0.779148	16.3527	13.7611	12.6329	9.40869	10.4049	4.12219	105.877
Contig00762.g1	3.00779	0.470646	0.480873	0	0	0	0.767528	0.107073	0.092569	0.2883	0.269903	0.518704	0.420823	0.144581	0.619008	7.18779
Contig00762.g2	1.9828	11.7365	0.872917	0.43151	0.673848	0.591744	1.23949	1.36672	0.848001	1.21775	1.85717	1.79857	0.669222	1.13196	1.14069	27.5588
Contig00762.g3	0	0.38525	2.05914	0.917629	0.320794	0.864128	0.529402	0.418916	0.758388	2.0273	1.18867	3.22356	31.3988	29.397	33.1177	106.607
Contig00763.g3	0	0	0	0	0	0	0	0	0	0	0	0	0	0	0.142723	0.142723
Contig00763.g5	0	0.155738	0.348523	0.206371	0	0.214224	0	0	0	0	0	0.378559	0	0	0	1.30341
Contig00763.g6	0.438361	0.297879	0.334907	0.082113	0.026258	0	0.305236	0.541381	0.056495	0.210846	0.235502	0.25798	0.20447	0.245422	0.158388	3.39524
Contig00763.g7	0.463432	0.561166	0.551382	0.078922	0.030169	0	0.362743	0.337214	0.44701	0.544765	0.453222	0.378217	0.312648	0.539281	0.303681	5.36385
Contig00763.g8	0	0.344647	0.399352	0.116836	0.047109	0	0.325365	0.100337	0	0.12153	0.333679	0.279015	0.110657	0.494149	0.090957	2.76363
Contig00766.g1	2.06514	2.36356	1.33197	2.66113	3.30126	2.09618	1.37227	0	0.412715	4.41521	3.16902	3.43947	0.841741	1.37948	0.203428	29.0526
Contig00766.g2	0	0	0	0	0	0	0.169276	0	0	0	0	0.570254	0.333318	0	0	1.07285
Contig00768.g1	0	0	0.237208	0	0	0	0	0	0	0.312642	0.154191	0.339089	0.153247	0.400432	0.207307	1.80412
Contig00771.g1	0	12.9736	18.0894	22.8028	19.3931	21.196	0	0	0	1.2751	0.888682	1.70272	0.352933	0.591117	0	99.2655
Contig00771.g14	0	0	0.237375	0	0.128396	0.092069	0	0	0	0	0	0	0	0	0	0.45784
Contig00771.g16	0	0	0	0	0	0	0	0	0	0.213488	1.24081	0.889251	0	0	0	2.34355
Contig00771.g3	0	0.105318	0.10157	0	0	0	0.089648	0	0	0.04947	0.326401	0.255634	0	0.120726	0	1.04877
Contig00775.g1	2.23026	3.1888	1.90886	0.975623	1.32068	1.81317	1.16473	0.190329	0.193248	1.27137	1.14047	1.43221	0.736129	1.18775	0.383086	19.1367
Contig00777.g1	13.3212	3.75485	2.48847	1.37596	2.12561	1.07823	2.40809	0.500335	1.19144	2.22336	1.94882	1.28423	1.28357	2.14363	1.21987	38.3477
Contig00777.g3	0	0	0	0	0	0	0	0	0	0	0.08497	0	0	0	0	0.08497
Contig00777.g4	0	0	0	0	0	0	0	0	0	0	0	0	0.530279	0	0	0.530279
Contig00784.g1	0.389991	0	0	0	0.121497	0.287766	0.167627	0	0.244108	0	0.454339	0.366455	0	0.134363	0	2.16615
Contig00784.g2	1.61332	0.021689	0	0.057705	0	0	0.164245	0	0	0.275023	0.139282	0.051393	0.046228	0.326239	0.31482	3.00994
Contig00784.g4	0	0.054278	0	0.229803	0.249942	0.41253	0.361288	0	0	0.772764	0.395208	0.252205	0.166353	0.054509	0.126997	3.07588
Contig00787.g1	0.936753	0	0.997474	0	0.119661	0.261436	0.967666	0.497094	0.137341	0.344288	1.0348	0.925051	1.31984	1.41698	0.72118	9.67956
Contig00787.g3	0	0	0	0.032176	0	0	0.333412	0.198386	0	0	0.238238	0	0.886492	0.268435	0.072316	2.02946
Contig00789.g3	3.7661	4.49968	2.00721	1.13164	0.889731	1.53483	1.1442	0.179922	0	3.48952	3.7862	3.05288	0.652144	2.30323	0.402459	28.8398
Contig00789.g4	1.8298	2.89312	1.13058	1.4145	0.935789	1.20373	0.468737	0.167334	0	1.79499	1.23561	1.91956	0.410949	0.794094	0.582215	16.781
Contig00791.g1	0	0	0	0	0.115027	0	0	0	0	0	0	0	0	0	0.561436	0.676463
Contig00791.g2	0	0	0	0	0	0	0.235975	0	0	0	0	0.537748	0	0	0	0.773723
Contig00791.g4	0	0	0	0.048829	0	0	0	0	0	0	0.046069	0	0	0	0	0.094898
Contig00791.g5	0	0.070526	0	0.058536	0	0.109534	0	0	0.327956	0.054826	0	0	0	0	0	0.621378
Contig00791.g6	0	0	0.0803	0.12046	0.069132	0.12254	0.044658	0	0	0.284022	0.244199	0.167103	0.065209	0.166748	0	1.36437
Contig00794.g2	0	0	0	0	0	0	0.034856	0.039278	0	0.108955	0.645766	0	0	0.026695	0	0.85555
Contig00794.g3	0	0	0	0	0	0	0.00894	0	0	0.321739	0.620051	0.291579	0.098781	0.542644	0.03097	1.9147
Contig00794.g4	0.843546	0.069203	0.093725	0	0	0	0.472097	0.320949	0.396669	0.667485	1.11359	0.681324	0.679947	0.782395	1.1213	7.24224
Contig00794.g5	17.1864	25.2018	11.5993	6.24156	6.683	6.95031	6.37589	3.98846	3.49009	5.74616	8.21485	4.91333	5.60288	4.36247	4.70889	121.265
Contig00795.g1	0	0	0	0	0	0	0	0	0	0	0.323245	0.503529	0	0.407234	0.364736	1.59874
Contig00802.g1	8.09114	3.91776	4.18326	3.09424	2.90383	4.24138	3.58591	0.980447	0.4341	1.95772	2.64539	3.34159	3.80955	5.28209	3.70227	52.1707
Contig00802.g2	3.5041	0.465092	0	0	0	0	0	0	0	0.747217	0.106404	0.345456	0.300122	0.340042	0.02143	5.82986
Contig00802.g3	0	0	0	0	0	0	0	0	0	0	0	0	0.714233	0	0	0.714233
Contig00802.g5	0	0.379597	0	1.3659	0.822592	4.36153	0	0.405645	0	0	0	1.30674	0.424265	1.40789	0.991465	11.4656
Contig00803.g2	0	0	0.766277	0	0	0	0	0	0	0	0	0.331997	0.861109	0.266034	0.209327	2.43474
Contig00803.g3	0	0	0.117791	0	0	0	0	0	0	0.109816	0	0	0.176474	0.061558	0.438211	0.90385
Contig00803.g4	0	0	0.324121	0	0	0	0	0	0	0	0.123782	0.127153	0.423642	0.700228	0.273634	1.97256
Contig00803.g5	0	0	0	0	0	0	0	0	0	0	0	0	0	0.728608	1.42723	2.15584
Contig00805.g1	1.76297	0.082468	0.189835	0.549876	0.227735	0.736261	0.559211	0.241763	0.17583	0.728715	0.705435	0.851893	1.23243	1.46265	1.20792	10.715
Contig00805.g4	0	0	0	0	0.054834	0.057345	0.110726	0.27054	0	1.13571	0.757118	1.10661	1.64792	1.41463	1.26343	7.81886
Contig00807.g2	0	0	0	0	0	0	0	0	0	0.134738	0	0.113101	0	0	0	0.247839
Contig00807.g3	0	0	0	0	0	0	0	0	0	0.314621	0	0	0	0	0	0.314621
Contig00807.g4	0	0	0	0	0	0	0.776229	0.320001	0	0.314836	0.347523	0.547357	0.438504	0.776956	0.958979	4.48039
Contig00807.g5	0	0	0	0	0	0	0.169128	0	0	0	0.069217	0	2.94481	3.12616	3.14058	9.44989
Contig00807.g6	0	0	0.245424	3.20649	3.98384	3.10856	11.2952	6.60632	4.48937	6.30809	7.8998	8.02748	7.16414	6.39188	7.83002	76.5566
Contig00817.g1	45.5728	0.879142	2.60892	3.8244	5.26196	3.98783	10.8316	2.6458	6.08907	6.72671	5.4094	11.5669	9.58088	11.2548	14.7037	140.944
Contig00817.g2	0	0.595092	1.23777	0.624689	1.4794	0.699321	1.32754	0	0.368365	5.01492	4.8898	6.68208	2.51255	3.71047	1.57235	30.7144
Contig00819.g1	0	0	0.045371	0	0	0	0.04842	0	0	1.36288	0.952308	1.82178	0.90328	1.21039	0.242887	6.58732
Contig00824.g1	0	0	0.186785	0	0	0.085257	0	0	0	0	0.238737	0.11763	0.066779	0	0	0.695188
Contig00824.g2	1.65477	0	0	0	0	0.119743	0.097969	0.086235	0.429572	0.067396	0.243631	0.2352	0.02093	0.351658	0.089914	3.39702
Contig00824.g5	0	0	0	0.846706	0.585119	1.20722	0.42288	0.392985	0.193551	0.079275	0	0.208095	0.185239	0	0.482792	4.60386
Contig00826.g1	0	0	0	0.268527	0.36325	0.477	0	0	0	0	0	0.313914	0	0	0.740045	2.16274
Contig00827.g3	0	0.49522	0.070588	0	0	0.086082	0	0	0	0.028404	0.046501	0.032105	0.062958	0	0	0.821858
Contig00827.g5	0	0	0.090855	0	0	0	0	0	0	0	0	0	0	0	0	0.090855
Contig00827.g6	0	0	0	0.253696	0	0	0	0	0	0	0.291593	0	0.109099	0.111699	0	0.766087
Contig00827.g8	1.4165	0.333564	0.165614	0.409901	0.050632	0.169068	1.0837	0.452087	0.180764	2.23225	2.5841	2.84417	0.200527	0.79576	1.01816	13.9368
Contig00827.g9	0	0.070337	0	0.622556	0.35905	0.615091	0	0	0	0.150963	0.022016	0.00712	0	0	0	1.84713
Contig00829.g1	0	0	0	0	0	0	0	0	0	0	0	0	0	0	0.802406	0.802406
Contig00830.g1	0	0	0	0	0.189872	0	0	0	0	0.029348	0.105006	0.113212	0	0.248822	0	0.68626
Contig00830.g2	0	0	0	0.113381	0	0	0	0	0	0.389829	0.354209	0.082539	0.12995	0.629627	1.36504	3.06457
Contig00834.g1	0	0	0	0	0	0	0	0	0	0	0	0	0.125459	0	0	0.125459
Contig00834.g2	0	0.056483	0.138724	0.338736	0.595123	0.445878	0.58365	0.103817	0.191539	0.830692	1.1377	0.839373	0.338673	0.621629	0.52824	6.75025
Contig00834.g5	0	0	0	0	0	0	0	0	0	0.761993	1.817	0.898008	0	0	0	3.477
Contig00838.g11	0.428038	0	0	0	0	0	0	0	0	0.124004	0	0	0	0	0	0.552042
Contig00838.g14	0	0	0	0	0	0	0	0	0	0	0.172011	0.292136	0	0.129262	0	0.593409
Contig00838.g15	2.95233	0.28321	1.82621	0.763431	0.571214	0.971565	0.227812	0	0	0.693302	0.771744	0.967629	0.186757	0.327913	0	10.5431
Contig00838.g7	0	0	0	0	0	0	0	0	0	0.023888	0.233109	0	0	0	0	0.256997
Contig00838.g9	0	0	0	0	0	0	0	0	0	0	0	0.11375	0	0.104929	0	0.218679
Contig00839.g1	0	0	0	0	0	0	0	0	0	0	0	0.205838	11.1376	6.64584	16.0137	34.0029
Contig00839.g2	0	0	0	0	0	0	0	0	0	0.305267	0.217278	0.382965	0.230674	0.639512	0	1.7757
Contig00842.g1	0	0	0	0	0	0	0.335619	0.176909	0	0	0.30019	0	0	0	0.101515	0.914233
Contig00857.g4	0	2.392	0.181352	1.88995	1.73364	1.31565	0.360065	0	0	1.25377	1.59272	2.16894	0.278772	1.12789	0.099458	14.3942
Contig00859.g1	0	0	0	0	0	0	0	0	0	0.130411	0	0	0.151144	0	0.197799	0.479354
Contig00859.g4	0	0	0	0	0	0	0	0	0	0.262827	0	0	0	0	0	0.262827
Contig00859.g5	0	0	0.017788	0	0	0	0.068218	0.110754	0	0.981361	0.069226	0.542158	0.485044	0.7854	0	3.05995
Contig00859.g7	0	0	0	0	0	0	0	0	0	0	0.16497	0	0	0	0	0.16497
Contig00860.g5	0	0.067478	0.083531	0	0.405531	0.130361	0.16376	0	0.147551	0.471997	0.357053	0.117518	0.643566	0.90952	0.527014	4.02488
Contig00861.g1	0	0	0	0	0	0	0	0	0	0.547162	0.372502	0.276947	0.591009	0.271651	0.243923	2.30319
Contig00864.g1	12.0759	17.4001	16.3886	13.4977	13.5366	15.5437	8.21144	1.88762	1.69877	19.1666	17.6885	18.6343	10.4716	13.2036	4.02301	183.428
Contig00864.g4	2.81598	18.6284	25.4126	14.1735	11.3439	16.6891	3.78238	1.68373	0.908126	14.4635	13.1897	10.9567	7.9568	10.4088	3.54914	155.962
Contig00868.g1	0	0	0	0	0	0	0	0	0	0	0.598935	0.204373	0.312148	0	0	1.11546
Contig00870.g3	4.39609	0.457177	0.851944	2.3813	1.53992	2.23873	0.746401	0	0	0.747808	0.93581	0.158959	0.269472	0.52415	0	15.2478
Contig00871.g1	0	0.283612	0	0	0	0	0.144461	0	0	0	0	0.338655	0.210947	0.083795	0	1.06147
Contig00873.g4	0	0	0.187842	0	0	0	0	0	0	0	0	0	0	0	0	0.187842
Contig00882.g1	0	0	0.25466	5.77455	4.6567	5.07846	31.8264	18.4601	21.0408	35.7682	31.309	31.3363	25.3334	31.1526	35.2131	277.204
Contig00882.g2	0	0	0	0	0.831484	0	1.1621	1.02789	1.0823	1.69463	1.00281	1.00207	2.53263	1.25277	2.13315	13.7218
Contig00882.g3	0	0	0	0	0.110526	0.211358	1.23776	0.570736	0.690287	0.765683	0.612922	0.447641	2.96853	1.97311	2.11086	11.6994
Contig00883.g1	0	0	0	0.110674	0	0	7.68279	6.66115	4.99015	9.29709	15.02	11.4295	6.91921	11.5185	12.1052	85.7342
Contig00886.g1	8.54946	7.94857	5.79424	4.53563	5.20915	4.4045	1.00351	0	0.12559	1.97885	1.57499	1.13585	0.904089	1.60309	1.21633	45.9839
Contig00886.g2	0	0	0	0	0	2.35783	2.55447	1.46817	1.38417	0	0	0	1.67631	1.61671	0	11.0577
Contig00886.g3	10.287	1.14518	1.25906	0.831826	1.18322	1.56849	0.843862	0.277066	0.407726	1.22578	0.736337	0.556096	0.436136	0.558615	0.75249	22.0689
Contig00888.g1	0	0	0.400907	0	0.352557	0	0.110437	0	0	0.942916	0.875075	1.12372	0.617211	0.548185	0.748909	5.71992
Contig00890.g1	0.134658	0	0.067067	0	0	0	0	0	0.062416	0.029378	0	0	0	0.021463	0	0.314982
Contig00890.g2	4.35826	8.49838	4.05954	2.1655	1.91498	2.15993	0.71128	0.493095	0.400462	2.00278	2.61478	2.57719	1.21069	1.95331	0.417974	35.5381
Contig00890.g3	0	0	0	0	0	0	0	0	0	0	0	0	0	0.195285	0	0.195285
Contig00893.g2	0	0	0.085231	0	0	0	0.720635	0	0	0.91541	1.23916	0.721076	0.368648	0.696066	0.369264	5.11549
Contig00893.g3	0	0	0	0	0	0	0	0	0	0	0	0	0.28608	0.181483	0	0.467563
Contig00897.g1	0	0	0.107646	0.188762	0.044275	0.051189	0.133492	0.061093	0	0.248692	0.34801	0.505962	0.152392	0.320084	0.073812	2.23541
Contig00897.g2	0	0	0.153074	0.100642	0	0	0.226409	0.651598	0.383275	0.477771	0.335868	0.502181	0.824649	1.72584	1.206	6.58731
Contig00899.g1	0	0.812663	0	0	0.263964	0.518798	2.78017	2.76422	5.03794	20.0463	20.817	20.4547	52.4723	59.4667	79.5851	265.02
Contig00899.g3	0	0	0.080856	0.205211	0.099747	0	0.300643	0	0	0	0	0	0	0	0	0.686457
Contig00900.g1	0	2.92666	1.08693	2.11578	0.923249	1.97465	0.692652	0	0	1.12339	0.975268	0.35863	0.922458	0.906611	0	14.0063
Contig00900.g3	0	0	0	0	0	0	0	0	0	0.336803	0.081206	0.358751	0.309605	0	0.051857	1.13822
Contig00900.g4	0	0	0	0	0	0	0	0	0	0	0.578964	0	0	0.236894	0	0.815858
Contig00900.g5	0	0	0	0	0	0.267759	0.256671	0	0	0.454178	0.237426	0.96168	0.387557	0.295965	1.14971	4.01095
Contig00900.g6	0	0	0	0	0	0	0.262406	0	0	0.656561	0.81308	1.13291	0.534683	0.230975	0.220787	3.8514
Contig00900.g7	0	0	0	0	0	0	0	0	0	0.979275	0.097266	0.209882	0.427743	0.345539	0.104744	2.16445
Contig00903.g1	0	0	0	0.495668	0.272218	0.276457	0.678688	0.466423	0	2.61519	2.76712	3.76425	5.16795	5.7297	5.04864	27.2823
Contig00904.g1	3.78181	0.172606	0.252016	0	0	0	0.112417	0	0	0.720623	0.321311	0.744982	0.488755	0.278818	0	6.87334
Contig00908.g1	0	0	0.014359	0.046785	0.171571	0	0	0	0	0.075741	0	0	0	0	0	0.308456
Contig00908.g2	3.85154	0.704231	4.23936	0.403206	0.216191	0.138962	0.982326	0.111365	0.115209	0.705805	1.09939	0.31015	0.312593	0	0	13.1903
Contig00908.g3	0	0	0	1.45246	0.836524	1.3505	0.571541	0.702878	0	0.804307	0.936121	0.335686	0.921817	0.300883	0.608146	8.82086
Contig00908.g4	0	0.355956	0	3.35317	3.63791	3.37458	57.3554	50.6452	80.2103	26.9718	26.4231	30.1666	26.4524	28.8737	35.256	373.076
Contig00912.g1	0	0	0	0	0	0.280095	0	0	0	0	0	0.17216	0	0	0	0.452255
Contig00912.g3	0	0	0	0	1.17386	0	0	0	0	0	0	0	0	0.185023	0	1.35888
Contig00913.g2	0.573306	0.706905	0.583715	0.216644	0.353169	0.476933	0.45456	0	0	0.64297	0.656002	0.930694	0.479421	0.925426	0.647509	7.64725
Contig00915.g1	0.36586	1.93194	1.36616	5.79506	6.29385	6.92636	1.29891	0.194206	0.258356	5.7721	4.77697	4.71711	2.32522	3.33365	2.78696	48.1427
Contig00917.g1	0	0	0.241076	0.521683	0.536851	0.540064	0.054963	0.189972	0.442852	0.226046	0.502973	0.371867	0.180006	0.421382	0.107598	4.33733
Contig00917.g2	0	0	0	0	0	0	0.077831	0	0	0	0.09673	0.128081	0.252499	0.336693	0.431599	1.32343
Contig00917.g4	0	0.136334	0.037206	0.05521	0.123672	0	0.172078	0.09683	0	0.326115	0.515005	0.144598	0.656452	0.611537	0.392764	3.2678
Contig00917.g5	1.04437	0.745826	0.717976	0	0	0.094936	0.071304	0	0	0.285846	0.136877	0	0	0	0	3.09713
Contig00917.g6	0	0	0.069357	0	0	0.022178	0	0	0	0	0	0.080868	0.079935	0	0	0.252338
Contig00917.g7	0	0	0	0.194333	0.247384	0.419949	0	0	0	0	0.251732	0	0.213024	0	0	1.32642
Contig00922.g1	0	0.342857	0.851779	0.076604	0	0.186627	0.221413	0	0	0	0.341629	0.156455	0.232791	0.262357	0.201772	2.87428
Contig00922.g2	3.89122	1.02241	2.38702	0.810787	0.975269	0.619977	1.77075	2.29166	1.03222	2.12943	0.709801	1.23071	0.977229	1.4356	1.96004	23.2441
Contig00922.g4	1.7568	0.519036	2.15499	1.34111	1.19114	1.06669	1.06792	0	0.704597	2.3153	2.1426	1.57927	1.13804	1.16642	0.55138	18.6953
Contig00922.g5	0	0	0.369808	0.012683	0	0	0.097138	0.26959	0	0	0.282447	0.374279	0.313388	0.269379	0	1.98871
Contig00922.g6	0.642629	0.24971	1.92664	0	0.276198	0.082846	0.219786	0.211827	0	0.179743	0.809113	0.704428	0.374222	0.676589	0.161088	6.51482
Contig00927.g1	0	0	0	0	0	0	0	0	0	0.30015	0	0.43945	0.376534	0.266593	0.14001	1.52274
Contig00927.g2	0	0	0	0	0	0	0	0	0	0	0.738248	0.987177	0.905095	1.59712	1.47956	5.70719
Contig00932.g3	0	0	0.208105	0	0	0	0	0	0	0.242335	0	0.347879	0.768316	1.36362	1.39735	4.3276
Contig00938.g1	0	0	0	0.104733	0	0	0	0	0	0	0.081454	0	0	0	0	0.186187
Contig00938.g4	0.27289	1.35692	1.83001	17.8469	17.14	15.7927	1209.21	1008	1017.41	798.234	764.386	755.276	890.175	894.224	1166.94	8558.1
Contig00947.g3	0	0	0	0	0	0	0	0	0	0	0.305253	0	0	0	0	0.305253
Contig00947.g4	0	0	0	0	0	0.056405	0	0	0	0	0	0	0	0	0	0.056405
Contig00949.g11	0	0	0	0	0	0	0.174586	0	0	0	0	0	0	0	0	0.174586
Contig00949.g13	151.216	22.1095	20.9324	19.2862	23.3016	22.2976	19.4346	14.695	11.1323	13.9667	14.2883	15.7789	10.4773	11.9297	15.1751	386.021
Contig00949.g1	0	0	0	0	0	0.074476	0.302991	0	0	0.619333	0.02993	0.134173	0.148892	0	0	1.3098
Contig00949.g7	0	0	0	0	0.62185	0.263006	0.239341	0	0.831785	0.620324	0.08537	0.776482	0.148191	0	0.386938	3.97329
Contig00951.g1	0	0.139365	0.40342	0.190554	0.195225	0.36827	0.07389	0.074071	0.189072	0.471184	0.478873	0.528348	0.599222	0.186137	0.247919	4.14555
Contig00951.g3	0	0	0	0	0	0	0	0	0	0.078413	0	0	0	0	0	0.078413
Contig00953.g4	0	0	0	0.430664	0.321463	0.58014	0.322082	1.56915	0.344563	1.61217	1.00348	1.19354	1.11221	1.87267	1.62216	11.9843
Contig00953.g6	0	0	0	0	0	0	0.485845	0	0.21263	0.117715	0	0.734902	0	0	0	1.55109
Contig00953.g7	0	0	0	0	0	0	0.048373	0	0	0	0.086857	0	0	0	0.39847	0.5337
Contig00956.g1	1.46482	0.242569	0.287127	0.346656	0.715072	0.204705	0.288683	0	0	0	0.056953	0.065298	0	0	0.141242	3.81312
Contig00956.g2	0	4.0779	7.72848	22.0487	24.6083	24.846	4.39368	2.97779	2.68839	3.70062	2.70589	3.04015	2.70163	3.51028	2.39512	111.423
Contig00956.g5	0	0	0.093069	0.165633	0.330082	0.201387	0	0	0	0	0	0	0.128571	0	0.35228	1.27102
Contig00958.g3	4.19727	0.168473	0.322815	0.076178	0	0	0.314835	0	0	0.32844	0.085979	0.316562	0.27152	0.327363	0.425467	6.8349
Contig00958.g4	0	0	0	0	0	0	0.085193	0	0	0.123717	0.384972	0.085914	0.168871	0.061511	0.069357	0.979535
Contig00958.g5	0	0	0.126265	0	0.01066	0.243888	0.154681	0	0	0.182941	0	0.598521	0	0.060488	0.632582	2.01003
Contig00958.g6	0	0	0	0	0	0	0	0	0	0.227647	0	0	0.069238	0.170021	0	0.466906
Contig00960.g2	0	0	0	0	0.043358	0	0	0	0	0	0	0	0.061645	0	0.044793	0.149796
Contig00960.g4	0	0	0	0	0	0.049228	0	0	0	0	0.051835	0	0	0	0	0.101063
Contig00960.g5	0.465437	2.03801	2.36666	2.61609	4.08772	2.98788	3.59088	0.13374	1.14952	2.15624	2.12644	0.871714	0.476022	2.07195	1.79882	28.9371
Contig00960.g6	4.48501	2.1463	2.27215	4.83989	5.19542	3.60405	3.07197	0	0.526216	2.301	2.36543	3.0906	0.785934	1.50632	1.1616	37.3519
Contig00960.g7	0	0.184376	0	0	0	0	0	0	0	0	0	0	0	0	0	0.184376
Contig00961.g1	0	0	0.07038	0	0	0	0.052254	0	0	0.068904	0.132421	0.131759	0.192114	0.145909	0	0.793741
Contig00969.g1	25.2763	23.5901	21.0909	5.36788	6.42762	7.20111	3.90095	3.77473	2.62881	4.14101	3.96902	4.40654	4.7661	8.15869	3.51463	128.214
Contig00969.g2	22.9676	17.5553	17.4127	5.56069	6.62417	5.61878	5.57083	2.79545	3.76464	3.84829	4.50678	5.14056	6.17824	8.18871	8.23477	123.968
Contig00972.g2	0	0	0.073498	0	0	0	0	0	0.241306	0	0.083966	0	0	0	0	0.39877
Contig00972.g3	0	0.068447	0	0	0	0	0	0	0	0.141389	0.225402	0.094471	0	0	0	0.529709
Contig00973.g1	1.74258	1.21637	0.52103	0.228044	0	0	0	1.31276	0.413463	275.164	262.821	271.604	7.54501	7.3689	10.539	840.476
Contig00973.g2	0.272776	0	0.406613	0	0	0	0	0.26012	0	0	0	0	0	0.079321	0	1.01883
Contig00973.g3	10.9519	40.2394	28.5359	16.0978	14.1167	20.8988	5.691	2.21718	1.23825	14.8821	12.7905	11.5769	9.5976	9.87518	2.01696	200.726
Contig00979.g1	1.49031	0.61724	0.792509	0.581224	0.250725	0.582974	0.650477	0.2566	0	2.1419	2.05959	2.41799	1.6757	1.76879	1.36889	16.6549
Contig00979.g2	0	0	0.480423	1.27767	0.372417	0.295049	1.29551	0.867883	0.829487	8.22504	11.8935	8.0464	1.48374	2.09421	2.91745	40.0788
Contig00979.g3	0	0	0	0	0.665805	0	3.03545	1.39458	1.5291	10.0029	9.12723	11.7386	4.11033	3.32045	3.80817	48.7325
Contig00985.g1	22.6627	11.7537	11.3257	5.27459	5.0119	4.34639	9.27538	8.12896	6.08469	9.69911	7.79946	9.24681	6.28484	8.38878	8.6573	133.94
Contig00985.g2	1.6363	0.32646	0	0.66685	0.200299	0.360434	0.807389	0	0	0.461481	0.858156	0.987531	0.381178	1.30036	0.456851	8.44328
Contig00988.g6	0	0	0.229834	0	0	0	0.105798	0	0	0.400797	0	0	0	0	0	0.736429
Contig00988.g7	0	0	0.026475	0	0	0	0.084326	0	0	0.349423	0.025232	0.258526	0.208823	0.417447	0	1.37025
Contig00990.g2	0	0	0	0.377161	2.97998	0.8753	0	0	0	0	0	0	0	0	0	4.23244
Contig00993.g1	6.34424	1.40014	1.87149	3.57531	3.25035	5.7792	3.25943	0.693044	0.506256	2.45953	2.80586	2.65634	2.01263	3.13119	1.47438	41.2194
Contig00993.g2	0.335952	0.536393	0.360795	0.958789	0.983907	0.866316	0.701459	0.172228	0.278788	0.789526	0.939788	0.936165	0.608411	0.930858	0.193406	9.59278
Contig00993.g3	0.602901	0	0	0	0	0	0	0	0	0	0.219452	0	0	0	0	0.822353
Contig00993.g4	0	0	0.411153	0.932081	0	0.485912	0.388886	0	0.429288	0.266548	0.207208	0.295328	0	0	0	3.4164
Contig00993.g5	0	0	0	0.097639	0	0.011846	0	0	0	0.200741	0.094205	0.200829	0	0.05927	0.211597	0.876127
Contig00993.g6	0	0	0	0.003062	0	0.057852	0.046286	0	0	0	0	0.129585	0	0.311479	0.076105	0.624369
Contig00993.g8	0	0	0	0	0	0	0	0	0.103393	0.112204	0	0	0	0.23495	0	0.450547
Contig00996.g1	0	0	0.348801	2.11181	2.95292	3.77711	1.5235	0	1.53457	3.84767	5.5703	3.13343	4.3446	5.21869	6.26223	40.6256
Contig01006.g2	0	0	0	0	0	0	0.104945	0	0	1.70775	1.37836	1.09759	1.64935	2.05393	1.76475	9.75667
Contig01014.g2	0	0	0	0	0	0.093126	0.189026	0	0	0	0	0.291101	0	0	0	0.573253
Contig01014.g3	0	0	0	0	0	0	0.093461	0.09295	0	0.409114	0.519265	0.312481	1.17665	1.19441	2.72498	6.52331
Contig01016.g1	3.24105	1.39152	2.52277	1.45245	2.17773	1.47202	1.38207	0	0	7.27872	6.22516	6.18599	3.9013	3.48296	3.76995	44.4837
Contig01016.g2	0	0	0	0	0	0	0	0	0	0.132431	0.719346	0.852012	0	0	0.195779	1.89957
Contig01016.g4	2.07452	0.078804	0.139697	0	0	0	0.28822	0	0	8.91576	7.85121	6.4433	1.3241	1.48405	1.70053	30.3002
Contig01016.g5	0	0.022162	0	0	0	0	0.163926	0	0	7.85628	6.32874	7.1439	0.760323	0.865466	1.03129	24.1721
Contig01017.g1	0	0	0	0	0	0	0	0	0	0.217845	0	0	0.118717	0.128524	0	0.465086
Contig01018.g1	0	0	0.517125	0	0	0	0	0	0	0	0	0	0	0	0	0.517125
Contig01019.g1	1.05202	0.800117	0.264123	1.60202	1.15148	1.81838	1.27761	0.198757	0.11306	0.976818	1.08391	1.92732	0.936885	1.18578	0.963183	15.3515
Contig01019.g2	2.25665	0	0	0.666133	1.60838	0.36934	0.269983	0	0	0.839933	0	1.02746	0.283865	0.514808	1.42291	9.25946
Contig01019.g3	0	0	0	0	0	0	0	0	0	0.763243	0.702046	0.770949	0.355661	0.614148	0.280836	3.48688
Contig01020.g1	0	0	0	0.083477	0.033071	0.158491	0.351477	0	0.116674	0.707001	0.505874	1.04473	0.716689	0.789354	0.222492	4.72933
Contig01022.g1	0	0.522448	0.632935	4.29244	3.05035	2.64935	1.19989	0.707986	0.412694	4.70817	3.73441	6.37656	4.35608	4.71782	3.25913	40.6203
Contig01023.g1	0	0	0	0.166728	0.391507	0.112273	0.29682	0.549782	0.195634	16.4017	15.8839	17.4847	11.3979	13.0595	10.519	86.4594
Contig01023.g2	0	0.946376	0	0.132858	0	0.240677	0	0	0	0	0	0	0	0	0	1.31991
Contig01023.g3	0	0	0	0	0	0	0	0	0	0	0	0	0	0	0.105436	0.105436
Contig01025.g1	0	0	0	0	0	0	0	0.561485	0	2.80137	1.24988	2.97879	7.51914	7.43186	10.7935	33.336
Contig01025.g2	0	0	0	0	0	0	0	0	0	1.20021	0.624408	0.837571	4.62981	4.54693	5.17231	17.0112
Contig01025.g3	0	0.383615	0	0	0	0	0	0	0	0	0	0	0	0	0	0.383615
Contig01026.g1	0	0.620743	0	0	0	0	0	0	0	0	0	0	0	0	0	0.620743
Contig01028.g2	1.63899	1.27069	0.76224	0.513358	0.866568	0.256841	0.618187	0	0.262298	0.514472	0.524058	0.37909	0.362677	0.48529	0.286779	8.74155
Contig01029.g3	0	0	0.290601	0.30983	0	0	0	0	0	0	0	0	0.507308	0.465575	0.392835	1.96615
Contig01029.g4	0	0	0.190838	1.27409	0.504863	0.426365	0.122068	0	1.07663	1.26252	0.917089	0.748922	0.899191	0.60871	0.721586	8.75287
Contig01029.g6	1.34563	2.51506	0	0.245982	1.40886	0	1.11573	1.94848	0	0.775616	1.17646	0	2.19432	3.07137	1.88273	17.6802
Contig01030.g1	0	0.453902	0.748348	0	0	0	0	0	0	4.00076	3.47227	4.16733	1.20758	1.3156	0	15.3658
Contig01030.g2	0	2.24848	2.11284	0	0	0	0	0	0	7.15316	6.69585	5.16185	2.61073	3.0461	0	29.029
Contig01030.g3	0	0.060805	0	0.050817	0.113601	0.027999	0.124361	0	0	0.249771	0.312048	0.36266	0.17163	0.263354	0.140248	1.87729
Contig01030.g7	0	0	0	0	0	0	0	0	0	0	0	0	0	1.67692	0.261097	1.93802
Contig01030.g8	0	0	0.101234	0	0	0	0	0	0	0	0.456018	0.275521	0.388496	0.127395	0	1.34866
Contig01036.g2	0	0	0	0	0	0	0.250024	0	0.077482	0	0.11525	0.120739	0	0	0	0.563495
Contig01040.g1	0	0	0	0	0	0	0	0	0	0.958954	0.820798	1.34926	0.495875	0.302891	0	3.92778
Contig01040.g2	0.47675	0	0	0.033656	0.259659	0.078943	0.258779	0	0	0	0	0	0	0	0	1.10779
Contig01042.g6	0	0	0	0	0	0	0	0	0	0	0	0	0.796755	0.331409	0	1.12816
Contig01043.g3	0.325258	0.489877	0.617324	0.079625	0.592194	0.497318	0.105377	0	0.100785	0.566246	0.955756	1.0093	0.729189	1.35388	0.369784	7.79191
Contig01043.g6	1.45711	0.068593	0.062483	0.284871	0.282032	0.214844	0.965903	0.218275	0.502276	0.852077	0.9475	1.21742	1.78996	1.99534	2.70959	13.5683
Contig01045.g4	4.03726	9.10278	19.5833	21.4856	22.3363	33.0252	7.8045	0.609241	0.49845	11.0001	10.8947	9.46489	7.24129	10.8739	3.75639	171.714
Contig01045.g5	0	0.150951	0.382947	0	0.921517	0.834727	0.607244	0.452741	0.079744	1.08785	1.6985	0.983385	0.956853	2.63303	1.03652	11.826
Contig01053.g3	202.46	96.2351	73.3695	14.3839	19.2815	21.1095	14.9726	3.08343	2.80714	7.00817	12.5703	10.9113	2.42356	10.3384	5.86542	496.82
Contig01054.g1	0	0	0	0	0	0	0.042019	0	0	0	0.150273	0.21999	0	0.138843	0	0.551125
Contig01054.g3	0.356394	0	0	0.056521	0	0.10865	0	0	0.107624	0	0.053791	0	0	0.164375	0	0.847355
Contig01059.g1	0	0.201232	0.411299	0.277577	0.589903	0.379763	0	0.072323	0	0.517347	0.286198	0.301851	0	0.237215	0.114215	3.38892
Contig01061.g1	0	0	0	0	0	0	0.100991	0	0	0.223538	0.153834	0	0.154353	0.193309	0.055005	0.88103
Contig01061.g2	0	0	0	0	0	0	0	0	0	0	0.066329	0	1.42516	1.24298	1.66729	4.40176
Contig01062.g1	0	0.277785	2.00605	0	0	0.092735	0	0	0	0	0	0.102529	0.135414	0	0	2.61451
Contig01062.g2	0	0	0	0	0	0	0	0	0	0.117552	0.122294	0.111687	0	0	0.177682	0.529215
Contig01062.g3	0	0	0	0	0	0	0.204784	0	0	0.832489	0.7116	0.75809	1.27638	1.6749	1.36629	6.82453
Contig01062.g4	0.809655	0	0	0	0	0	0	0	0	0	0	0	0.218197	0.182341	0	1.21019
Contig01062.g5	0	0	0	0	0	0	0	0	0	0	0	0	0.154619	0.375908	0	0.530527
Contig01063.g4	0	0	0	0	0	0	0.259877	0	0	6.56332	4.0672	1.98311	0.907514	3.1554	1.32396	18.2604
Contig01066.g13	0	0	0.095168	0	0	0	0	0	0	0	0	0	0	0	0	0.095168
Contig01072.g14	0	0	0	0	0	0	0	0	0	0	0.118023	0	0	0	0	0.118023
Contig01072.g16	1.76859	0.027535	0	0.293709	0.661535	0.068549	0.453455	0	0.05261	0.316234	0.283694	0.50278	0.109509	0.404305	0.679633	5.62214
Contig01074.g4	0	0.204004	0.210026	0	0	0	0.051451	0.17464	0	0	0.515871	0.085548	0.142034	0.206535	0.240791	1.8309
Contig01074.g5	0.292358	0.194812	0	0.146409	0.256719	0.217285	0.133699	0.104784	0.092439	0.42124	0.134646	0.537533	0.319911	0.070745	0.30981	3.23239
Contig01074.g6	0	0.725358	0.392748	0.641875	0.841699	0.61283	0.431069	0.530306	0.399002	0.737575	0.544678	0.9307	0.208674	0.290837	0.10617	7.39352
Contig01074.g7	118.539	21.9163	18.7967	12.4647	19.9094	16.0328	16.5132	4.24465	4.24763	16.0751	19.2895	17.2988	14.0713	15.0228	19.686	334.108
Contig01074.g8	31.01	7.3413	2.84426	2.18533	3.92462	2.61305	5.14496	2.31366	1.64928	7.79011	7.68106	8.27303	3.56962	5.6536	4.26455	96.2584
Contig01074.g9	0	0.658452	0.357519	0	0	0.302336	0	0	0	0.225988	0.562456	0.334483	0.058243	0.059598	0	2.55907
Contig01079.g1	1.20085	1.67085	1.39308	1.2854	0.544117	1.7788	0	0.288641	0	1.59239	1.47774	2.02115	0.469459	1.07	0	14.7925
Contig01080.g6	2029.08	157.692	153.151	1.86919	2.30499	2.51186	1.10791	0.969094	0.528351	1.92744	0.946633	1.87508	1.2863	0.605883	1.64546	2357.5
Contig01080.g7	331.552	35.6067	122.309	0.700719	0.282325	1.2105	0.979312	0.35089	0.226785	1.46276	2.68704	1.88633	0.158973	0.446491	1.00048	500.86
Contig01085.g10	0	0.181928	0.086309	0	0.202331	0.106009	0.123854	0	0	0	0	0	0	0.056405	0	0.756836
Contig01085.g5	0.651447	0.193604	0.117553	0	0	0	0.18026	0	0.024307	0.510446	0.054573	0.148786	0.173439	0.174757	0.215067	2.44424
Contig01085.g7	0	0.23423	0.024821	0	0	0	0.068747	0.191864	0.050035	0.176629	0.158713	0.022469	0	0.153402	0.065299	1.14621
Contig01085.g8	0	0.076669	0.160314	0.070087	0	0	0.201626	1.13416	0	0.030389	0.331503	0.142216	0.050079	0.581819	0.097953	2.87682
Contig01085.g9	0	0.23281	0	0	0	0	0	0	0	0	0.121957	0	0	0	0	0.354767
Contig01089.g1	0	0	0	0	0.064281	0	0	0	0	1.51718	0.528626	1.27846	1.86015	1.17474	1.81286	8.23629
Contig01092.g1	0	0	0	0	0	0.476646	2.83835	7.53101	3.20194	5.52197	3.68168	4.57733	3.5093	5.42256	8.86332	45.6241
Contig01092.g3	0	0	0	0	0.101359	0.309027	0.10032	0	0	0	0.198496	0	0	0	0	0.709202
Contig01093.g1	16.5372	2.37284	3.48446	0	0.475062	0.953319	0.188646	0	0	1.8991	1.23831	1.41095	0.72822	0.745755	0.994245	31.0281
Contig01096.g1	0	0	0	0	0.099386	0	0	0	0	0	0.521474	0.120671	0.095247	0.141955	0	0.978733
Contig01096.g5	0	0.230823	0.111776	3.69738	4.35828	4.69493	13.8856	9.82514	14.222	8.79626	7.29502	8.13397	10.3964	9.48864	13.0622	108.198
Contig01099.g10	0.451297	0.549683	0	0	0	0	0.638588	0.215092	0.344871	1.48373	1.17128	0.794852	0.751908	0.306593	0.529327	7.23722
Contig01099.g2	0	0.039518	0.05757	0.09476	0.773972	0.801402	0.598792	0.053203	0	1.12488	1.03282	1.28168	0.673924	0.682683	0.354738	7.56994
Contig01099.g5	0	0.073155	0	0	0	0	0	0	0	0.164326	0.079807	0.090141	0	0.1097	0	0.517129
Contig01099.g6	0.492985	0.12308	0	0	0	0	0	0	0	0	0.216325	0.015879	0	0.046404	0	0.894673
Contig01099.g7	0	0	0	0	0	0	0	0	0	0	0	0.103115	0	0.088865	0	0.19198
Contig01102.g1	6.7791	1.82297	1.44785	1.13981	1.45986	1.27673	1.80786	2.32252	0.742991	4.7769	2.56907	2.68192	0.918825	1.2088	0.872628	31.8278
Contig01109.g2	0	0.100711	0.173774	0.119357	0.160927	0.145128	0.09892	0	0	0.219608	0.111577	0.153371	0.137943	0.383886	0.280173	2.08537
Contig01109.g3	0.305466	0.193673	0.037253	0	0	0.117751	0.344971	0	0.032417	0.179398	0.44317	0.498946	0.197285	0.186186	0.192817	2.72933
Contig01111.g1	0	0	0	0	0	0	0.670594	0.508409	0	1.09819	0.843216	1.18611	0.143277	0.493312	0.234274	5.17738
Contig01111.g2	3.37597	1.07766	1.35556	0.526151	0.921704	0.360661	0.467852	0	0	0.776766	1.45079	0.613911	0.355803	0.818	0.487331	12.5882
Contig01111.g3	0	0	0	0	0	0	0.860566	0	0	1.12749	0.988535	1.02862	0	0	0	4.00521
Contig01111.g4	0	0	0	0	0	0	0	0	0	0.628792	0.206831	0.702165	0.617345	0.829806	0.478626	3.46357
Contig01111.g5	0	0	0	0	0	0	0	0	0	0.323382	0.195483	0.121145	0.365864	0.356454	0.166869	1.5292
Contig01113.g1	0	0	0	0	0.044295	0	0	0	0	0	0	0	0	0	0	0.044295
Contig01113.g5	0	0	0	0	0	0	0.799242	0.212396	0	0	0	0.399178	0	0	0	1.41082
Contig01113.g6	0	0.404372	0.367048	0.259467	0.999867	0.221887	0.629133	0	0	0.176317	0	0	0	0	0	3.05809
Contig01123.g1	0	0	0.122142	0	0	0	0	0	0.083055	0.041376	0	0.196401	0.078617	0.197037	0	0.718628
Contig01124.g1	0	0.91713	0.383056	0	0	0	0	0	0	0	0	0	0.477643	0.655165	0.161817	2.59481
Contig01128.g1	0	0.043933	0	0	0	0	0	0	0	0	0	0	0	0	0	0.043933
Contig01128.g2	0	0	0.331627	0	0	0	0	0	0	0	0	0	0	0	0	0.331627
Contig01128.g3	2.90908	0	0.19457	0	0	0.097548	0	0	0	0	0	0.223873	0	0	0	3.42507
Contig01129.g1	0	0	0	0	0	0	0	0	0	0	1.48883	0.860733	1.30427	0.796183	0.474904	4.92492
Contig01131.g1	0	0.525935	0.281363	1.23197	0.771068	0.893245	0.577445	0	0	1.85447	2.64372	2.895	0.215978	1.46314	0.224229	13.5776
Contig01131.g14	0	0	0.073854	0.199156	0	0	0	0.336996	0.405084	0.129549	0	0	0.39273	0.154239	0.18892	1.88053
Contig01131.g15	0	0	0	0	0	0	0	0	0	0	0.159771	0	0	0	0	0.159771
Contig01131.g16	1.36317	0	0.252065	0	0.561522	0	0	0	0	0	0.152368	0	0.250403	0	0.267084	2.84661
Contig01131.g3	1.13376	0.436733	0.069144	0.072099	0.354403	0	0.038593	0.050579	0	0.502369	0.046197	0.111306	0	0.361971	0.103245	3.2804
Contig01131.g7	0	0	0	0	0	0	0	0	0	0	0.047893	0	0	0	0	0.047893
Contig01131.g8	0	0.063006	0.222773	0.458003	0.211229	0	0.088109	0.70006	0.768544	0.251132	0.42601	0.302015	1.304	0.326815	0.594456	5.71615
Contig01131.g9	0	0	0	0.098139	0	0	0.066468	0	0	0.111665	0	0	0	0	0	0.276272
Contig01136.g1	215.679	30.7651	34.2309	30.8195	35.6793	37.4917	28.8996	19.2679	14.8924	20.1369	21.1925	22.0047	15.7449	17.8775	22.663	567.345
Contig01136.g5	10.3521	1.48721	3.12171	0.270449	0	0.268458	0.107211	0.370519	0.261735	0.190486	0.355166	0.102405	0	0.312455	0.789477	17.9893
Contig01136.g8	0	0	0	0	0	0	0	0.035701	0	0	0	0	0	0	0	0.035701
Contig01138.g1	0	0	0	0	0	0	0	0.089027	0	0	0	0	0	0	0	0.089027
Contig01138.g12	0	0	0.115822	0	0	0	0	0	0	0	0	0	0	0	0	0.115822
Contig01138.g15	0	0	0	0	0	0	0	0	0	0	0.857324	0	0	0	0	0.857324
Contig01138.g6	0.376895	0	0.107694	0.136711	0.209519	0.18752	0.082294	0	0	0.176078	0.314969	0.359048	0	0.054861	0	2.00559
Contig01139.g2	0.571513	0.997731	1.25936	0.542117	0.812635	0.68371	0.158551	0	0.041547	0.675057	0.611447	0.4795	4.85989	5.93422	0.633454	18.2607
Contig01139.g4	2.82796	3.10549	2.86317	0.782599	2.68815	2.24891	0.5286	0	0	0.457274	0.979923	0.656942	11.6953	10.8758	2.08531	41.7954
Contig01140.g1	0	1.83221	0.170766	0	0	0	0.009631	0	0	1.77557	1.47834	0.702165	1.56504	0.674904	0	8.20862
Contig01141.g2	0	0.117866	0.212943	0	0	0	0	0	0	0	0.342887	0.094258	0	0.043087	0	0.811041
Contig01142.g4	0.671571	0.0355	0.044325	0	0.025077	0	0.171325	0	0	0.266116	0.229285	0.04159	0.071787	0.088098	0	1.64467
Contig01142.g7	1.52275	0.968966	0.675601	0.40793	0.989151	0.642524	0.659792	0.211447	0.150276	0.520484	0.722124	1.28749	1.02556	0.623554	0.613887	11.0215
Contig01146.g2	2.0346	0	0.512775	0.433914	0.235143	0.243222	0.816594	0.415676	0.279857	1.19233	1.6365	0.884941	1.25085	0.886834	0.715717	11.539
Contig01146.g3	0	0	0	0.755788	0.674341	0.812106	1.32064	0.730293	0.299906	0.502433	0.588626	0.24497	0.974741	0.829868	0.645018	8.37872
Contig01146.g4	0	0	0	0	0	0	0.889179	0.357845	0.2891	0.961138	1.94468	1.35319	1.07453	1.82153	3.43398	12.1252
Contig01156.g1	0	0	0	0.100895	0.192224	0.323381	0.058954	0	0	0	0.16395	0.056019	0	0	0	0.895423
Contig01158.g2	0	0	0	0	0	0	0	0	0	0	0	0.213911	0	0	0	0.213911
Contig01158.g5	0	0	0	0.130947	0	0	0.050567	0.200131	0	0.518998	0	0.523654	0.196405	0.072931	0	1.69363
Contig01159.g1	6.92371	0	0	0	0	0.260593	0	0	0	0	0.257165	0	0	0	0.461778	7.90325
Contig01160.g1	0	0.073047	0	0	0	0	0	0	0	0.0478	0.137104	0.1897	0.649527	0.36265	0.090618	1.55045
Contig01160.g2	0	0	0	0	0	0	0	0	0	0	0	0	0	0.07531	0	0.07531
Contig01161.g1	0	0	0.184853	0	0	0	0	0	0	0.315953	0.58289	0.311192	0.240635	0	0	1.63552
Contig01162.g1	0	0	0	0	0	0	0	0	0	0	0	0	0	0.719507	0.464432	1.18394
Contig01166.g1	0	1.04121	1.33687	0.617681	0.588395	0.824005	0.830771	0.220747	0.082329	3.26286	2.64191	2.53532	1.60128	2.58505	0.400057	18.5685
Contig01166.g2	0	0	0	0.138914	0	0	0.095328	0	0	0.10991	0.205749	0.749951	0.393849	0.471764	0	2.16547
Contig01166.g3	0.478322	0	0.612219	0.963293	1.47812	1.19412	0.22058	0	0.11116	0	0	2.07268	0.671422	0	0.307263	8.10919
Contig01167.g2	495.41	270.007	655.091	459.212	431.515	406.361	193.071	334.884	300.596	216.631	209.018	227.737	144.269	145.703	207.264	4696.77
Contig01167.g3	3.44234	0.647903	1.10484	1.53527	1.31654	0.973552	1.3673	0.919721	0.277854	2.69778	2.94277	2.71985	0.335285	0.280594	0.781226	21.3428
Contig01167.g4	6.29938	4.703	1.68726	3.8602	3.23685	4.2355	6.29158	4.91328	5.53143	3.69388	4.33879	4.84027	5.06194	6.22109	6.30792	71.2224
Contig01168.g1	1.33586	2.23748	3.95122	5.16547	4.35386	4.50176	2.38169	0.443852	0	3.15418	3.94189	3.95546	2.51619	2.57965	1.45823	41.9768
Contig01168.g2	0	0.119109	0.430261	0.246942	0.171418	0.072897	1.5361	0	0	3.34512	3.81718	3.12216	4.36526	4.94426	4.14182	26.3125
Contig01171.g1	0	0	0	0	0.080629	0	0	0	0	0.219658	0.640274	0.081112	0	0	0	1.02167
Contig01171.g16	0	0.027756	0	0	0	0	0	0	0	0	0.045452	0	0	0	0	0.073208
Contig01171.g17	0.281352	0	0	0	0	0	0	0	0	0	0	0	0.0566	0	0	0.337952
Contig01171.g20	0	0.449923	0.458992	1.10127	1.79971	1.04696	1.28328	0.301823	0	2.44333	2.13244	2.8426	0.774358	1.46369	0.486297	16.5847
Contig01171.g2	0	0.488642	0.345805	0.647011	0.298198	0	0.217928	1.04415	0.686062	0.870104	0.904581	0.169161	0.875992	0.910395	0.315933	7.77396
Contig01171.g4	0	0	0	0	0	0	0	0	0	0	0.071765	0	0	0	0	0.071765
Contig01171.g7	0	0	0	0	0	0	0	0	0	0.040719	0.053946	0.069924	0	0	0	0.164589
Contig01171.g9	0	0.059842	0.095742	0.363271	0.270415	0.271066	0	0.296662	0.361544	0.603133	0.250644	0.223171	0.42953	0.474174	0	3.69919
Contig01178.g1	0	0	0	0	0	0.034071	0	0	0	0	0	0	0	0.055344	0	0.089415
Contig01181.g2	0	0	0	0	0	0	0	0	0	0	0	0	0.190404	0	0	0.190404
Contig01181.g3	0	0	0	0.028296	0.031705	0	0	0	0	0	0.054716	0.063529	0.174155	0.499478	0.291883	1.14376
Contig01184.g10	0	0	0.162373	0	0	0	0.085606	0.632693	0	0	0	0.511767	0	0	0.139729	1.53217
Contig01184.g11	0	0	0.010099	0	0	0.308583	0.039028	0.004746	0	0	0.05015	0.303396	0.078571	0	0	0.794573
Contig01184.g12	5.34689	0.208002	0.926624	0.310828	0.655778	0.581449	1.28389	1.26635	0.59185	5.55815	2.22742	2.37223	2.46257	3.34208	4.26976	31.4039
Contig01184.g7	0	0	0.094461	0	0	0	0	0	0	0	0.167196	0	0	0	0.076333	0.33799
Contig01184.g9	0.181857	0	0	0	0.196034	0.114765	0	0	0	0	0.043172	0	0	0.116742	0.094253	0.746823
Contig01188.g2	0.422806	0.035951	0	0	0.06822	0	0	0	0	0	0	0.115	0	0.053614	0	0.695591
Contig01188.g3	9.67251	0.822131	2.46534	3.30722	1.65264	1.40004	0.215729	1.22639	0	1.02711	0	0	0.881254	1.67917	0.612648	24.9622
Contig01188.g4	0	0	0	0	0.253327	0	0	0	0	0	0	0.362083	0	0	0	0.61541
Contig01189.g1	1.42211	1.07846	0.814792	2.90173	2.55082	2.56721	1.37666	0.544611	0.660284	2.73602	3.18621	2.99317	1.70256	3.68659	0.632691	28.8539
Contig01189.g2	0	20.3176	15.07	4.91246	5.02375	5.20983	4.32469	3.42262	2.95498	3.94195	6.35842	6.28239	5.41452	6.89102	5.277	95.4012
Contig01190.g1	0	0.097535	0	0	0	0	1.14196	0.351843	0	4.33423	3.5014	2.73933	2.70135	4.38169	2.53931	21.7887
Contig01190.g2	0	0	0.216665	0.294152	0	0.258407	0.195913	0	0	0.637064	0.688471	0.908554	0.592809	1.27251	0.952883	6.01743
Contig01192.g1	0	0	0.103051	0	0	0.135559	0	0	0	0.079461	0	0	0.095219	0.148682	0.064076	0.626048
Contig01195.g1	1.60308	0	1.05263	0.140614	0	0	0.607344	0	0	0.671976	0.795594	0.394925	0.495121	0.754233	0.065131	6.58064
Contig01195.g2	0.267421	0	0.19938	0.032326	0	0.06738	0.053247	0	0	0.147815	0.143991	0.077426	0.096198	0.140938	0.029989	1.25611
Contig01199.g1	0.505824	0	0.041731	0.200934	0.111783	0.426569	0.310232	0	0	0.576609	0.451468	0.192603	0.388156	0.365149	0.19381	3.76487
Contig01202.g1	0	0	0	0	0	0	0	0	0	0.215928	0.191677	0	0.319505	0.884151	0	1.61126
Contig01204.g12	0	0	0	0	0.386346	0	0.25563	0	0	0	0.584579	0	0	0.455743	0	1.6823
Contig01204.g1	3.07211	0.966566	0.13772	1.01594	1.42918	0.759868	0.168906	0.196197	0.256194	0.705625	0.975651	1.14979	0.102414	0.170979	0.236987	11.3441
Contig01204.g3	1.88547	0	0	0	0	0	0.143406	0	0.19091	0.209352	0.139209	0.692188	0	0	0	3.26053
Contig01204.g5	0	0	0	0	0	0	0	0	0	0.052093	0.127811	0.091988	0	0.097825	0	0.369717
Contig01204.g8	0	0	0	0	0	0	0.244633	0	0	0	0	0	0	0	0	0.244633
Contig01205.g1	0	0	0	0	0.138581	0	0	0	0	0.343491	0.443506	0	0	0.082921	0	1.0085
Contig01206.g1	0	0	0	0	0	0	0	0	0	1.36584	1.18124	1.41009	0.669621	0.827501	1.05199	6.50628
Contig01208.g1	0.649116	2.67077	2.27176	0.543826	0.73805	0.580831	1.71884	0.194131	0.404816	5.65924	4.88204	5.1517	3.96334	5.20374	1.82578	36.458
Contig01208.g2	0	0	0	0	0	0	0.409627	0	0	1.83005	1.12091	1.75857	1.35453	0.825883	0.871018	8.1706
Contig01208.g3	0	0.159344	0	0	0	0	0.185812	0	0	0	0.095908	0.104481	0	0	0	0.545545
Contig01211.g1	0	0	0	0	0	0	0	0	0	0	0.611225	1.85877	0	0.374947	0	2.84494
Contig01211.g2	0	0	0	0.926396	1.92383	1.04225	1.62177	0	0	8.95531	6.76718	7.88152	1.74266	2.72755	0.334931	33.9234
Contig01213.g1	0	0	0	0	0.060258	0	0	0	0	0	0	0	0.216665	0.091698	0.153906	0.522527
Contig01213.g2	2.30651	2.65423	0.259489	0.057591	0	0	0.131631	0	0.133456	0.15823	0	0.027929	0	0	0	5.72906
Contig01213.g3	0	0	0.011595	0	0	0	0	0	0	0	0	0	0	0	0	0.011595
Contig01213.g7	0	0.117813	0.322002	0.044133	0.154243	0	0	0	0	0	0	0	0	0	0	0.638191
Contig01219.g1	0	0	0	0	0	0	0.070691	0	0	0.0362	0	0.075919	0	0.060992	0.050157	0.293959
Contig01219.g4	0	0	0	0.140247	0	0.136426	0.413359	0	0.543998	0	0	0	2.57375	2.3663	2.59499	8.76908
Contig01220.g2	0.810423	0	0.402154	1.24267	1.42955	1.45509	2.4293	2.37582	0.958924	3.17858	2.69657	5.01102	5.82871	4.66045	5.39642	37.8757
Contig01222.g4	0	0	0.213573	0	0	0	0	0	0	0.734456	0.400603	0	0.290571	0.317765	0	1.95697
Contig01222.g5	0	0	0	0	0	0	0	0	0.321742	0	0.424004	0	0	0	0	0.745746
Contig01223.g2	0	0	0	0	0	0	0	0	0	0	0	0.40711	0	0.966896	0.521301	1.89531
Contig01226.g11	0.0218	0	0	0	0	0	0	0	0	0	0	0	0	0	0	0.0218
Contig01226.g1	5.05967	0	0	0	0	0.238978	0.238813	0.156191	0	0.260596	0.302544	0.395217	0.112364	1.02209	0.954863	8.74132
Contig01226.g3	0	0.390892	0	0	0.368373	0	0.212268	0	0	0.296784	0.872761	0	0	0.307873	0	2.44895
Contig01226.g6	0.4392	0	0	0.217725	0.04666	0	0	0	0	0	0	0.105482	0	0.101837	0.126697	1.0376
Contig01226.g8	0	0.286497	0	0	0	0	0	0	0	0	0	0.105609	0	0.020383	0	0.412489
Contig01226.g9	0	0	0.087555	0	0	0	0	0	0	0	0	0	0	0	0	0.087555
Contig01228.g2	0	0	0	0	0	0	0	0	0	0.169072	0.227241	0.20547	0.150387	0	0.052359	0.804529
Contig01228.g3	0	0	0.129368	0	0	0	0	0	0	0.149868	0.50141	0.732104	0.234521	0.645569	0	2.39284
Contig01228.g4	9.28621	2.21484	6.96043	2.41816	2.53718	3.3528	2.02408	0	0	3.92442	1.49866	1.76676	1.9792	1.25118	1.51883	40.7327
Contig01229.g1	8.7928	2.11319	10.3158	22.6813	26.705	24.6295	19.3898	10.1753	10.3846	10.9883	8.97038	7.80608	0.083855	0.135481	0.357713	163.529
Contig01229.g2	0	2.60179	14.3029	34.9688	35.6378	38.5249	13.3067	4.72018	5.77957	13.4027	10.5475	8.51365	0	0.102308	0	182.409
Contig01229.g4	0	0	0	0	0	0	0	0	0.080169	0	0	0.056457	0	0	0	0.136626
Contig01230.g1	1.1633	0.144234	0.199316	0.363328	0.068379	0	1.57358	0.247408	0.114961	25.7088	22.4213	25.1809	6.40546	9.15454	10.1647	102.91
Contig01230.g2	0	0	0	0	0	0	0	0	0	0	0	0	0	0.269349	0.203058	0.472407
Contig01231.g1	0	0.217768	0.224027	2.88475	5.24328	4.28898	74.23	117.837	153.21	50.3957	49.2794	48.0033	74.2135	64.9361	88.92	733.884
Contig01232.g1	0	0	0	0	0	0	0.399236	0.102013	0	0	0	0.244804	0.063578	0	0.099878	0.909509
Contig01235.g1	0	0.034044	0	0.037067	0	0	0	0	0	0	0	0	0	0	0	0.071111
Contig01239.g1	0	0	0	0	0	0	0	0	0	0	0	0	0.181284	0.281689	0.172977	0.63595
Contig01246.g1	3.79378	0.434729	0	0.250008	0	0.517296	0	0	0	0.596482	0.741127	0.465503	0.826136	1.57952	1.26904	10.4736
Contig01246.g2	0	0.223259	0	0	0.126417	0	0	0	0	0	0	0.253375	0	0	0	0.603051
Contig01247.g1	0	1.54427	4.00261	11.6694	10.6099	10.3392	1.74758	0.23748	0.949794	4.66118	5.07902	3.97031	3.06947	3.81119	1.50812	63.1994
Contig01247.g4	15.5676	4.26899	6.13639	12.5495	17.8734	13.4449	6.78193	3.57308	2.30609	10.9154	9.11853	8.91588	7.16272	8.34915	7.28185	134.245
Contig01249.g1	0	0	0	0	0.202605	0.196219	0.88957	0	0	2.53845	2.44472	2.84839	3.21859	4.11442	3.17422	19.6272
Contig01251.g1	0	0.099826	0	0	0	0	0	0	0	0	0.198351	0	0	0	0	0.298177
Contig01252.g4	0	1.55241	0	0.467854	0	0.209324	1.50695	3.46402	1.18114	5.21795	2.10051	5.41573	5.34957	6.1125	4.71792	37.2959
Contig01257.g2	0	0	0.451998	2.09849	2.42415	1.64478	66.6588	301.964	310.902	123.878	108.569	96.2899	1.14953	1.40348	1.91067	1019.34
Contig01257.g3	0	0	0	0	0	0	0	0	0	0	0	0	0	0	0.679961	0.679961
Contig01259.g10	6.8557	0.541324	0	0.156554	0	0.30601	0.718397	1.74698	1.32072	0	0	0.823483	0.969362	0.622927	0.162896	14.2244
Contig01259.g2	0	0	0.196335	0	0	0	0	0	0	0	0	0	0	0	0	0.196335
Contig01259.g4	2.94174	0.377647	0.255568	0.489213	0	0	0.183169	0.471928	1.08525	0	0	0.960071	0.596619	0.474422	0.458406	8.29404
Contig01259.g5	2.74832	0.090059	0.338523	0.672291	0	0.208636	0.59486	0	0	0.264651	0.354781	0.828897	1.20949	0.702949	0.553653	8.5671
Contig01259.g6	0	0.224786	0	0	0	0	0.328655	0.194979	0	0.45828	0.506088	0.445214	0.271136	0.766523	0.28344	3.4791
Contig01259.g7	0.749669	0.235048	0.235028	0.057856	0.110289	0.132488	0.076485	0.098287	0	0.188042	0.37878	0.094058	0.025928	0.11212	0.064888	2.55897
Contig01260.g1	0	0	0.31307	0.085846	0	0	0	0	0	0.260603	0.082022	0.094095	0.470494	1.33812	1.33102	3.97527
Contig01260.g2	0	0	0	0	0	0	1.57582	0	0	0.953116	1.22863	1.22401	2.10871	1.67205	2.45073	11.2131
Contig01263.g1	0.12593	1.46286	0.356706	0.334101	0.561904	0.90275	1.02657	0.250614	0.341069	0.636652	1.50565	0.642391	0.590143	0.432461	0.564156	9.73395
Contig01263.g2	5.23296	11.2426	3.1863	3.65599	6.08268	6.19632	7.78422	6.36891	4.46823	9.11171	5.03482	6.88603	7.54848	4.50004	6.79782	94.0971
Contig01263.g3	6.56435	1.60205	0.195669	0.195952	0.32174	1.42405	1.91352	1.81535	0	0.171507	1.47596	1.55107	0.439602	1.64079	0.67092	19.9825
Contig01265.g1	0	0	0	0.134864	0	0	0	0	0	0	0	0	0	0	0.137393	0.272257
Contig01265.g2	1.5056	7.19034	3.71393	0.101759	0	0.302834	1.7362	0.139601	0.091612	32.2031	29.0087	31.4951	5.03664	5.50379	1.95809	119.987
Contig01265.g3	3.26672	3.50699	1.79062	5.94014	5.54234	4.68003	6.27357	6.11787	3.18487	3.5631	4.30729	4.62176	3.18461	3.43646	4.71192	64.1283
Contig01267.g1	0	0	0	0.552116	0	0.332432	0	0	0	0.172011	0.294783	0	1.07306	0.445691	0.451379	3.32148
Contig01268.g1	0	0	0	0	0	0	0	0	0	0	0	0.027115	0	0	0	0.027115
Contig01268.g2	0	0	0	0	0	0	0.435915	0	0	1.04147	1.3338	0.853037	7.25074	7.88242	4.46089	23.2583
Contig01268.g3	0	0.09794	0.187989	0	0.171372	0.060807	0.136948	0	0	2.06463	2.66636	2.65657	15.3954	17.9805	13.8139	55.2323
Contig01269.g4	0	0	0	0	0.205747	0	0	0	0.182635	0.942851	0.309709	1.13408	0.213388	0	0.209118	3.19753
Contig01269.g5	0	0	0.146232	0.571631	0.638418	0.818083	0	0.366028	0.474323	0.909354	1.01717	0.778433	1.88013	1.16146	2.3272	11.0885
Contig01273.g5	0	0	0	0	0	0	0	0	0	0.145744	0.473888	0.142919	0	0	0.312455	1.07501
Contig01273.g7	0	0	0	0	0	0	0	0	0	0	0	0	0	0.120081	0	0.120081
Contig01273.g8	0	0	0	0.111677	0	0.339563	3.85923	4.55461	3.1955	2.02488	2.32839	2.20964	3.43202	2.77401	4.97943	29.809
Contig01275.g1	0.476562	0.408099	0.528031	0	0	0.068512	0.368047	0.606068	0	0.124355	0	0.312303	0	0	0.498525	3.3905
Contig01275.g2	0	0	0.123395	0	0	0	0.077942	0	0	0	0	0.129315	0.248459	0.156509	0	0.73562
Contig01279.g1	16.1522	2.51898	2.84032	0.168348	0.322077	0.409664	0.772579	0.567988	0.493334	1.8147	1.52822	1.13453	0.849462	0.714681	1.01768	31.3047
Contig01279.g2	53.4443	65.6046	68.1131	10.3978	8.77866	13.9449	13.6518	5.48088	4.72592	12.975	12.6367	12.3814	14.1025	13.3831	13.3196	322.94
Contig01281.g2	7.85776	0.205922	0.701398	0.233735	0.156761	0.090353	0.199018	0	0	0.163732	0.143452	0	0.051479	0.155363	0.042242	10.0012
Contig01281.g4	0	0.846794	0.71456	0.646153	1.1123	1.07424	0.729035	0.071925	0.198209	0.696151	0.959758	0.881966	0.550822	0.323543	0	8.80546
Contig01281.g5	0	0.045571	0.006268	0.033142	0.083744	0.105531	0	0	0	0.080794	0.037208	0.111702	0.036779	0.02953	0.053343	0.623612
Contig01281.g6	0.541029	1.44423	1.37254	2.05565	1.85167	2.26406	0.565307	0.468212	0.074665	1.73436	1.69522	1.68876	0.846992	1.16768	0.292193	18.0626
Contig01282.g2	4.40957	1.0225	6.21213	4.92638	5.34502	4.98137	3.75578	2.68585	1.09054	2.41732	2.50998	1.63337	0.339824	0.369161	0.124348	41.8231
Contig01284.g2	0	0	0	0	0	0	0	0	0	0	0	0	0.370617	0	0	0.370617
Contig01288.g1	7.05755	5.97326	4.47461	1.9014	2.57053	2.26516	4.59649	3.13449	2.00485	3.93575	4.22007	2.28515	3.11734	4.10565	4.03699	55.6793
Contig01288.g2	0	0.202364	0	0	0.170489	0	0	0	0	0	0	0	0	0	0	0.372853
Contig01288.g3	3.4182	3.20481	1.58917	0.957886	2.10323	1.69248	0.258549	0.046829	0	0.167133	0.151069	0.136069	0.059806	0.184131	0	13.9694
Contig01288.g4	8.81904	1.72903	0.410501	1.27994	1.62283	1.57354	0.27238	0.316235	0.182897	0.079128	0	0.080696	0.198072	0.050869	0.270571	16.8857
Contig01288.g5	3.21368	3.36134	0.682633	0.468932	0.241525	0.471525	3.09185	4.00131	3.14418	1.72091	1.34925	2.07617	2.90483	3.39817	2.66113	32.7874
Contig01290.g1	0	0	0	0	0	0.341506	0	0	0	1.12164	0	0.585608	0.631085	0	0.203473	2.88331
Contig01290.g2	0	0	0	0	0	0	0.059754	0	0	0	0.35546	0.118491	0	0	0	0.533705
Contig01290.g3	5.03373	1.4942	1.91898	1.55784	1.61366	2.25563	1.33905	0.759319	0.430382	0.952691	0.894104	1.14463	0.652835	0.677595	0.847895	21.5725
Contig01291.g2	0	0	0	0	0	0.075979	0	0	0	0	0	0	0	0	0	0.075979
Contig01293.g1	1.28887	0.79135	1.90501	0.670942	0.370648	0.572937	2.05525	1.07528	0.669768	2.34791	2.45139	2.43634	2.12497	2.22068	0.956777	21.9381
Contig01293.g12	0	6.37378	1.00134	0	0	0	0	0	0	0.20401	0	0	0.508979	0.275956	0	8.36407
Contig01293.g2	1.16136	0.508467	1.25896	1.41428	1.39257	1.36148	2.59252	0.784868	0.204309	6.84722	5.08042	5.36736	2.31728	3.78035	1.4813	35.5527
Contig01293.g3	0	0.866613	0	0.344762	0.267521	0.811001	0.659169	0	0	0.217144	0.31838	0.423784	1.00297	1.82447	0.674314	7.41012
Contig01293.g5	2.84466	0.645424	0.331132	0	0.6648	0.520513	1.11672	0	0	0.650776	0.42398	0.476714	0.679868	0.120977	0.477486	8.95306
Contig01293.g6	1.04662	2.32831	0.310117	0.953263	0.990151	2.02289	1.15654	0.57423	0	0.797186	1.00955	0.671271	1.06526	0.832429	0.727079	14.4849
Contig01294.g2	0	0	0	0	0	0	0	0	0	0	0	0	0	0	0.092941	0.092941
Contig01294.g7	0.645897	0.639139	0.362307	0.055432	0.300115	0.239813	0.265456	0	0.298026	0.272139	0.298823	0.375999	0.158937	0.237911	0.030251	4.18025
Contig01296.g2	0	0	0.058409	0	0	0	0.090185	0	0	0	0	0	0.009706	0	0	0.1583
Contig01296.g3	0	0	0	0	0	0	0	0	0	0.052961	0.083841	0	0.015699	0.032138	0	0.184639
Contig01296.g4	0	0	0	0	0	0	0.130231	0	0	0	0.45674	1.12757	0	0	0	1.71454
Contig01298.g1	0	0	0	0	0	0	0	0	0	0	0	0	0.28805	0.399015	0.782446	1.46951
Contig01298.g3	2.84427	4.25433	7.66627	18.012	16.9999	19.2808	21.4761	8.71567	4.61546	61.3934	55.8651	46.3739	17.9351	26.6971	15.0322	327.162
Contig01299.g1	0	0	0	0.132382	0.184718	0.134505	0	0	0	0.351439	0.424188	0.375519	0.114415	0.291625	0.189115	2.19791
Contig01299.g4	0	0	0	0.57386	0.187174	1.02442	1.70678	0.514461	0	1.75713	6.30727	4.99298	6.88313	7.08679	5.65067	36.6847
Contig01301.g1	0	2.77125	2.898	4.42006	2.11895	3.25097	0.191753	0.142665	0.293623	1.50393	1.82832	2.3031	0.856037	1.41367	0.041139	24.0335
Contig01303.g2	0	0	0	0	0	0	0	0	0	0	0	0	0.179081	0.14399	0	0.323071
Contig01303.g3	0	0	0	0	0	0	0.157322	0	0	5.57971	3.84332	4.36009	1.4109	1.35438	0.578995	17.2847
Contig01308.g1	0	0	0	0	0.025949	0	0	0	0	0	0	0	0.166768	0.213589	0.303299	0.709605
Contig01310.g1	0	0	0	0	0	0	0.230084	0	0	0.173173	0	0	0	0	0.69107	1.09433
Contig01314.g1	0	0	0	0	0	0	0	0	0	0.853618	1.23082	2.0701	0	0	0	4.15453
Contig01314.g2	0	0	0	0	0	0	0	0	0	0.178096	0.628583	0.152839	0.054341	0	0.075019	1.08888
Contig01320.g4	0	0	0	0	0	0	0	0	0	0	0.2943	0	0	0	0	0.2943
Contig01321.g2	0	0	0	0.126854	0	0	6.23289	1.7248	0.63328	3.30975	2.56125	3.18157	3.66423	5.18053	6.01093	32.6261
Contig01321.g3	0	0	0	0	0	0	0.382645	0	0	0.109064	0	0	0.110551	0.306458	0.2243	1.13302
Contig01323.g1	0	0.844969	0.812059	0.042248	0.155618	0.136563	0.075099	0	0	0.126257	0	0	1.90748	1.55704	1.01774	6.67507
Contig01323.g2	4.78197	2.96575	2.32655	0.091021	0	0.357136	0	0	0.238703	0.086601	0.171344	0.30252	4.28255	4.07608	3.06935	22.7496
Contig01324.g1	0	0	0	0	0	0	0	0.40307	0	1.54783	1.463	2.07327	2.31196	2.72886	2.95578	13.4838
Contig01324.g2	0	0	0	0	0	0	0	0	0	0.316728	0.304809	0	0	0	0.342992	0.964529
Contig01326.g1	0.554779	0.169309	0.278368	0.293147	0	0.270007	6.29038	2.69943	1.14238	11.8691	11.6342	9.20696	12.9898	11.5115	5.07416	73.9835
Contig01326.g2	0	0.198129	0.676315	0.06608	0	0	1.81053	0.195789	0	3.58545	4.34099	4.15752	5.53604	5.97641	3.0796	29.6228
Contig01329.g2	0	0	0	0	0	0	0	0	0	0	0	0	0	0.851357	2.60965	3.461
Contig01333.g7	0	0	0	0	0	0.14974	0	0	0	0	0	0	0	0	0	0.14974
Contig01334.g2	0	0	0	0	0	0	0	0	0	0	0.276392	0.077956	0	0	0	0.354348
Contig01337.g2	13.7695	2.07919	3.60348	0.941982	0.971905	1.3875	1.93964	0.874894	1.02531	1.86576	1.89611	1.49163	1.42413	2.30322	1.99188	37.5661
Contig01339.g1	0	5.0049	0.324495	0	0	0	0	0	0	0	0.403091	0.305675	0.135129	0	0.182783	6.35607
Contig01347.g1	0	0	0.204844	0	0	0	0	0	0	0.158867	0.046574	0.379178	2.30419	2.84124	0.289104	6.224
Contig01349.g1	0	0	0	0	0	0	0	0	0	3.72599	5.55039	4.5461	0	0.346411	0.229512	14.3984
Contig01349.g2	0	0	0	0	0	0.021947	0.02899	0	0	0.13525	0.154738	0.051179	0	0.06497	0.02359	0.480664
Contig01349.g3	0	0	0	0	0	0	0	0	0	0.135469	0.241306	0.145934	0	0	0.161735	0.684444
Contig01350.g1	0	0	0	0	0.08621	0	0	0	0	0	0	0	0	0	0	0.08621
Contig01350.g2	0	0	0.161401	0.140875	0.196981	0.155534	0	0.20532	0	0.136043	0.055841	0.228807	0.256266	0.441211	0.602167	2.58045
Contig01354.g1	0	0	0.075137	0.513307	0.439427	0.272369	1.84567	2.61569	2.17353	1.3881	1.95124	1.43303	2.61715	2.55064	3.71624	21.5915
Contig01354.g2	0	0.460123	0.187335	0.971303	1.17647	1.38483	0.504724	0	0.211439	7.77878	6.24399	5.95725	10.2935	10.3699	7.96317	53.5028
Contig01366.g2	0	0	0	0	0	0	0	0	0	0.435302	0	0	0	0.862972	0.475743	1.77402
Contig01370.g1	0	0	0	0	0	0	0	0	0	0	0.093578	0.7776	0.116966	0	0	0.988144
Contig01370.g2	0	0	0	0	0	0	0	0	0	0.950359	0	0.512374	0	0	0.398147	1.86088
Contig01370.g3	0	0	0	0	0	0	0	0	0	0.185503	0.214834	0	0.226071	0	0.254455	0.880863
Contig01372.g1	0	0	0	0	0	0	0	0	0	0	0	0.30292	0	0.281309	0	0.584229
Contig01374.g2	1.79756	0.685101	0.145191	0	0	0	0.137238	0	0	0.186308	0.22655	0.289859	0.189267	0.324248	0	3.98132
Contig01375.g2	0	0	0	0	0	0	0	0	0	0	0	0	0	0.16237	0.32878	0.49115
Contig01377.g1	1.97227	1.08472	2.22384	0.312524	0.459105	0.287793	0.718094	0.62988	0.237557	2.28247	2.60264	2.98034	1.82138	3.17609	2.90185	23.6906
Contig01377.g3	0	0	0	0	0	0	0	0.328613	0	0.48198	0	0.404452	0	0.212248	0	1.42729
Contig01379.g1	14.3643	3.27868	9.44445	36.7966	44.7923	45.1703	24.6596	10.2221	13.4699	15.6216	19.1547	18.3001	8.2723	9.23906	9.1582	281.944
Contig01381.g1	0	0	0	0.493017	0.246328	0.254336	2.11384	0.63313	0.238597	7.47222	6.59428	5.08935	10.2479	10.4926	5.3443	49.22
Contig01381.g2	0	0	0	0	0	0	0	0	0	0	0	0	0	0.369392	0	0.369392
Contig01384.g1	0	0	0	0	0	0	1.18281	0	0	0	0.435474	0	0	0	0.349736	1.96802
Contig01384.g3	0	0.209858	0.424745	2.75713	2.57619	1.41894	0.968466	0	0	3.37279	2.44051	4.82245	0.587344	1.57396	0.083435	21.2358
Contig01384.g5	0	0.953489	0.364766	0.95581	1.8399	1.78317	1.4428	0	0	1.26702	1.15361	1.25135	0.193122	0.568586	0.222769	11.9964
Contig01386.g1	0	0	0	0	5.12876	0	0	0	0	0	0	0	0	0	0	5.12876
Contig01386.g2	0	1.12261	1.69695	1.99325	3.76475	2.56122	0.615066	0.614992	0.116797	2.54268	1.13262	2.95894	2.72172	1.73261	0.537512	24.1117
Contig01392.g2	0	0	0	0	0	0	0	0	0	0.164771	0.137818	0.100674	0	0	0.159108	0.562371
Contig01392.g3	0	0	0.110343	0	0	0	0	0	0	0	0.163709	0	0	0	0	0.274052
Contig01396.g3	2.60932	7.80696	19.6489	104.689	98.4196	76.952	103.84	9.84153	12.1986	10.6851	11.4229	13.1346	24.314	23.216	26.9996	545.778
Contig01399.g1	0	10.0604	7.52654	14.7155	14.0052	16.0965	3.23997	3.73627	2.53806	14.717	11.1428	10.2336	16.2445	14.4233	8.24503	146.925
Contig01399.g3	6.66069	19.8627	12.8432	60.3248	59.292	72.9849	24.0586	8.33579	8.58496	34.9882	33.6507	35.5208	26.5998	35.6362	22.983	462.326
Contig01404.g1	0	0	0	0	0.131747	0	0	0	0	0	0	0	0	0	0	0.131747
Contig01406.g1	0	6.22555	4.35831	6.57173	5.22798	9.1306	2.06492	0.2737	0	15.8782	20.7656	18.4151	5.57643	9.02827	1.96567	105.482
Contig01406.g2	0.970923	0.212131	0.474779	4.10872	7.16666	1.76809	0	0.08234	0	1.78273	3.7051	3.31851	2.08215	2.74614	1.17291	29.5912
Contig01408.g1	1.66046	0	0	0	0	0	0	0	0	0	0	0	0	0	0	1.66046
Contig01409.g1	335.071	18.7895	36.5461	1.26085	1.11071	1.16229	0.748271	0	1.01398	0.659451	1.05769	1.49202	0.167651	0	0	399.08
Contig01409.g3	1.87172	2.9357	1.835	0.934482	1.33406	0.831757	0.562388	0.419409	0.112322	1.19366	0.721018	0.968759	0.339819	0.489409	0.429097	14.9786
Contig01409.g4	196.213	33.3889	14.8023	9.16672	11.6784	12.4262	11.8758	6.54989	6.3987	11.6098	9.81662	9.95392	6.77075	11.0172	10.6745	362.343
Contig01410.g1	7.44162	3.8594	3.48999	2.66615	2.79302	3.27892	3.07036	1.18607	0.371457	3.95118	3.46237	3.48283	3.17448	4.28785	2.33457	48.8503
Contig01411.g1	0	0	0	0	0	0	0	0	0	0	0	0	0.358487	0.200769	0.432724	0.99198
Contig01411.g2	0	0	0	0.393472	0	0	0	0	0	0.867462	0.355072	0.771561	0.412887	0.797887	1.45061	5.04895
Contig01413.g4	0	0	0	0	0	0	0	0	0	0	0	0	0.050082	0.353453	0.141121	0.544656
Contig01413.g5	0	0	0	0	0	0	0	0	0	0	0.043157	0.082023	0.406901	0.67634	0.526833	1.73525
Contig01414.g1	7.25098	7.05384	7.00293	10.0727	7.33831	5.49525	10.7255	3.59889	2.75067	10.0105	10.2723	9.09101	7.54611	9.72089	6.18526	114.115
Contig01414.g2	8.12342	4.06734	5.81616	9.37684	9.30344	7.66584	9.87831	2.60638	2.9093	6.38481	9.66545	9.50276	7.57958	7.82757	4.66768	105.375
Contig01415.g3	0	0.123113	0.150563	1.95827	1.05994	1.82878	1.53124	0.198656	0.463053	0.875888	0.943852	1.25707	0.505847	0.445584	0.607456	11.9493
Contig01416.g1	0	1.7168	0	1.14602	0.352992	0.579721	0	0	0	0.180288	0	0	0	0	0.118692	4.09452
Contig01416.g2	0	0.319222	2.4619	3.17637	3.76026	2.97739	0.663331	0.31089	0.286917	0.160958	0.20469	0.101207	1.44172	0.655294	0.222289	16.7424
Contig01416.g3	0	0.419446	0.558019	1.53859	2.58544	1.56518	0.583095	0	0	0	0.462765	0	0	0	1.1151	8.82763
Contig01416.g7	0.886278	0	0	0	0	0	0.084455	0	0	0	0	0	0	0.041194	0	1.01193
Contig01420.g1	13.8887	1.11802	2.23929	1.55301	1.3882	1.27607	2.00725	0.537495	0.419187	0.80233	1.29902	0.647121	0.920066	1.6215	1.50306	31.2203
Contig01421.g3	0	0	0.069649	0.072083	0.406834	0	0	0	0	0	0	0.040523	0	0	0	0.589089
Contig01421.g4	20.9498	23.5562	27.6673	20.6157	21.5259	23.7938	11.204	8.67001	9.17905	11.672	13.9301	11.7972	9.30298	8.28023	10.2011	232.346
Contig01421.g5	0	0	0	0	0	0	0	0	0	0	0	0	0	0.096663	0	0.096663
Contig01421.g6	0	0	0	0.188114	0	0.183849	0	0	0	0	0	0	0.083104	0	0	0.455067
Contig01421.g7	0	0	0	0	0	0	0	0	0	0	0.446978	0.082999	0	0	0	0.529977
Contig01425.g1	0	0.407555	0.160432	0.213175	0.415069	0.47436	0.190563	0	0.255954	0.189386	0.424935	0.181993	0.342341	0.592033	0.343117	4.19091
Contig01426.g2	3.61481	3.88155	0.960621	0.24991	0.272779	0	0.825881	1.05838	0.82453	0.773089	0.877369	1.42648	0.49737	0.37223	0.278502	15.9135
Contig01427.g4	0	4.66183	16.6114	15.2425	17.5199	15.1146	7.50571	1.65282	1.19825	24.3984	27.6526	24.41	11.4591	13.7247	4.88353	186.035
Contig01428.g1	0	0	0	0	0	0	0	0	0	0.201404	0	0.113625	0	0	0	0.315029
Contig01430.g1	0	0.118069	0.274211	2.14586	1.00831	2.24597	0.790734	0	0.350157	1.36231	0	0.523829	0.67534	0	0.261241	9.75604
Contig01430.g2	0.28379	0	0.175003	0.081108	0.131451	0.279186	0.176887	0.049173	0.143119	0.201522	0.159163	0	0.716251	0.582621	0.706956	3.68623
Contig01430.g3	0.432887	0	0.363413	0.077304	0.070442	0.174028	0	0	0.07627	0.023542	0.058334	0.057576	0.736012	0.206355	0.675092	2.95126
Contig01430.g4	0	0	0.215122	0	0.295506	0.05637	0	0	0	0.584129	0.173946	0	2.26882	1.29971	0.461038	5.35463
Contig01430.g5	0.230579	0	0	0	0	0.014862	0	0	0	0	0.05682	0	0	0.012205	0.04715	0.361616
Contig01431.g1	0	0	0.455417	0.266235	0	0.190763	0.397181	0	0	1.14739	0.905536	0.669533	1.40745	0.683017	0.704275	6.8268
Contig01431.g2	0	0	0	0.522343	0.077626	0.093652	0.241409	0	0	1.5941	1.98622	1.59461	1.45089	1.75957	0.554593	9.87502
Contig01434.g4	0	0	0	0.142937	0	0	0	0	0	0	0	0	0	0	0	0.142937
Contig01436.g1	0	0	0	0	0	0	0	0	0	0	0	0	0	0.006377	0	0.006377
Contig01436.g2	0	0	0	0	0	0	0	0	0	0.838698	0.837422	0.812437	0.910983	2.19982	0	5.59936
Contig01439.g1	0.612556	0	0.139188	0.055295	0	0.426252	0.263859	0	0	0.162272	0.188351	0	0.177044	0.076709	0.057775	2.1593
Contig01441.g1	1.20159	1.47421	2.32445	0.840175	0.681848	1.62811	2.49728	0.427831	0.319475	2.9845	1.61006	2.19963	0.461231	2.08061	0.676463	21.4075
Contig01441.g2	2.64034	2.60002	3.68653	1.36943	1.18878	1.1447	0.589692	0.200039	0.223056	0.778003	2.29971	2.05857	0.813246	1.88327	0.581501	22.0569
Contig01441.g3	0	0	0	0	0	0	0	0	0	0	0.048292	0	0	0	0	0.048292
Contig01441.g5	0	0	0	0	0	0.055019	0.066658	0	0	0	0	0.080814	0	0.051788	0	0.254279
Contig01441.g6	0	0	0	0	0	0.032269	0	0	0	0	0	0.191286	0	0	0	0.223555
Contig01441.g8	0	0.318653	0	0	0	0	0	0	0	0	0	0	0	0	0	0.318653
Contig01446.g1	0	36.6152	28.0008	18.9027	16.41	16.6309	8.25718	2.92399	0.690855	15.6072	16.9961	20.7129	11.8557	11.7984	3.71912	209.121
Contig01447.g1	0	0	0	0	0	0	0	0	0	1.49326	0.600585	0.58117	0.411104	1.32225	1.17385	5.58221
Contig01450.g1	0	0	0	0	0	0	0.470669	0	0	1.868	1.99197	2.32234	2.43773	1.93498	1.20277	12.2285
Contig01451.g3	0	0	0.107663	0.068002	0.273969	0.148078	0	0	0	0.015373	0.064291	0.141386	0.030572	0	0	0.849334
Contig01453.g1	4.86194	9.26496	4.93477	1.97422	2.42529	2.70794	2.65639	2.10189	2.50719	8.57838	4.84028	10.0642	2.02098	2.8421	2.98087	64.7614
Contig01453.g3	0	0	0	0	0	0	0.213416	0	0	0.518156	0.956257	0	0	0	0.191822	1.87965
Contig01454.g1	0	0	0.189185	0.516045	1.11019	0.439389	3.01035	2.4847	1.03453	16.9938	15.8618	18.8481	12.6803	14.4163	15.5601	103.145
Contig01460.g2	0	0.365224	0.124649	1.71118	1.64737	0.969504	1.3374	0	0	290.94	294.731	217.481	40.5197	55.9099	17.9686	923.706
Contig01461.g1	0	0.397409	0	0	0	0	0	0	0	0	0	0	0	0.039524	0	0.436933
Contig01461.g2	0	0.247869	0	0	0	0	0	0	0	0	0	0	0	0	0	0.247869
Contig01461.g3	0	0	0.437719	0	0	0	0	0	0	0	0.211353	0	0	0	0	0.649072
Contig01464.g1	2.61514	0.638231	0.663514	0.447503	0.583792	0.133858	0	0	0.324921	0	0.501387	0	0.141558	0.611072	0	6.66097
Contig01465.g2	0	0	0	0	0	0	0	0	0	2.01612	1.49203	2.81117	0.85102	0.11611	0.573633	7.86008
Contig01465.g3	0	0.449148	0	0	0	0	0.085974	0	0	2.57624	3.27816	2.93681	0.280235	0.32042	0.16791	10.0949
Contig01466.g2	0	0	0	0	0	0	0	0	0	0.042665	0	0.191133	1.83159	1.62477	1.05092	4.74107
Contig01468.g1	1.70563	1.12308	1.43279	0.342276	0.242114	0.642811	0.102291	0	0.086469	0.828842	0.82388	0.950549	0	0.3518	0	8.63253
Contig01469.g1	0	0	0	0.100909	0	0	0	0	0	0	0	0	0	0	0	0.100909
Contig01469.g2	0	5.97108	1.45796	10.8466	11.8253	13.1415	1.99261	0.33484	0.582086	5.63536	5.52942	4.96935	2.00696	4.42812	0.473308	69.1945
Contig01471.g1	0	0.027711	0	0.021177	0.11446	0	0.086876	0.107986	0	0	0.034435	0.155563	1.00318	0.998315	0.398733	2.94844
Contig01473.g1	0	0	0.126478	0	0	0	0	0.206966	0	1.12978	1.38506	1.25113	3.02113	3.68365	2.05234	12.8565
Contig01475.g1	0	0	0	0	0	0	0	0	0	0	0.890214	0.487494	0	0.212234	0	1.58994
Contig01475.g3	0	0	0	0	0	0	0	0	0	0.583372	0	0	0	0	0	0.583372
Contig01476.g12	0	0	0	0	0.0641	0.014619	0	0	0	0	0.184996	0.041011	0.154655	0	0	0.459381
Contig01476.g8	0	0.189587	0	0	0.046108	0.061052	0	0	0.033356	0	0	0.071511	0	0	0	0.401614
Contig01477.g3	0	0	1.40618	0	0	0	0	0	0	0	0.732999	0	0	1.20593	0.845496	4.1906
Contig01477.g4	0	0	0	0	0	0	0	0	0	0	0.436617	0	0	0.212767	0.121363	0.770747
Contig01477.g5	0	0	0	0	0	0	0	0	0	0	0	0	0.343784	0	0	0.343784
Contig01479.g1	0	0	0.437926	2.83626	3.51535	5.29559	3.71805	8.19244	10.4724	7.94477	7.84315	9.23694	10.7514	11.6036	9.68477	91.5326
Contig01479.g2	0	0	0	0	0.261324	0	0.458223	1.19267	0	4.69277	5.25983	6.03063	1.80819	1.2275	1.8855	22.8167
Contig01479.g3	0	0	0	0.371003	0	0	0	0	0	0	0	0	0	0	0	0.371003
Contig01480.g2	0	0	0	0.035936	0	0	0.219696	0	0	0.82796	0.796282	1.13555	0.359746	0.201745	0.14872	3.72563
Contig01481.g2	0	0.211578	0	0.226647	0	0.17869	0	0	0	0	0.122287	0	0.836789	0.59452	0.349937	2.52045
Contig01481.g3	0.355301	0.252398	0.313293	1.06089	1.33054	1.31119	0.40192	0.228687	0.664051	0.697466	0.772341	1.16315	6.21617	5.77277	4.8509	25.3911
Contig01481.g4	0	0	0.095503	0	0	0.175206	0	0.351295	0	0	0	0	0	0.522201	0	1.1442
Contig01483.g2	2.95664	0.479491	1.90701	1.56519	2.55413	3.19103	0.677828	0	1.43792	1.01747	1.03925	0.184107	1.3914	1.57872	1.1438	21.124
Contig01484.g4	0	0	0	0	0.242413	0	0	0	0	0	0.274652	0.076841	0.064657	0.309869	0.161542	1.12997
Contig01484.g5	81.8789	41.6648	48.8107	16.4632	16.1645	18.0035	19.4455	11.6465	9.42426	21.1347	18.1564	19.391	19.7745	17.9003	16.5867	376.446
Contig01486.g2	0	0	0	0	0	0	0.092928	0	0	0	0	0	0	0	0	0.092928
Contig01488.g1	351.128	256.185	306.561	368.594	312.166	330.068	1297.37	1812.76	1541.52	797.441	784.539	791.582	766.031	648.061	907.657	11271.7
Contig01489.g1	3.91986	1.65009	6.1065	7.58951	6.14795	3.33457	1.78852	1.45326	0.514875	4.21869	5.54196	5.07516	60.7562	52.6114	62.4932	223.202
Contig01492.g2	0	0	0	0	0	0	0	0	0	0	0	0	0	0.262718	0	0.262718
Contig01492.g4	0.244503	0	0	0	0	0	0.091619	0	0	0	0.18841	0.281865	0	0	0	0.806397
Contig01493.g1	9.90687	65.98	126.783	131.089	114.181	104.478	56.8848	26.9672	20.5434	75.1203	77.8117	62.8303	50.4175	53.4879	25.0861	1001.57
Contig01493.g2	0.480864	1.71512	2.0627	13.2348	10.604	10.0156	15.9803	15.7786	18.429	15.2443	12.0426	15.3865	1.77857	2.39392	2.10584	137.253
Contig01493.g3	0	0.915646	4.22031	4.21737	3.53414	3.19138	2.49266	1.20835	0	1150.05	1081.42	944.102	60.9442	72.547	39.3773	3368.23
Contig01494.g1	0	0.584014	0	0	0	0	0	0	0	0	0	0	0	0	0	0.584014
Contig01496.g2	0	0	0.516767	49.9235	48.7616	43.7815	16.8591	26.1226	23.6571	13.9864	20.3549	12.2156	13.1494	10.2187	12.534	292.081
Contig01497.g1	0	0	0	0	0	0	0	0	0	0.754047	0	0.384641	0	0.175829	0	1.31452
Contig01497.g3	0	0.114433	0.274907	0	0	0	0	0	0	0.076163	0.512712	0.503887	0.884341	0	0.169628	2.53607
Contig01500.g2	0	0	0	0	0	0	0	0	0	0	0.239087	0	0	0	0	0.239087
Contig01503.g1	0	0	0	0	0	0.628575	0.331314	0	0	0	0	0	1.6576	0.515901	0.725666	3.85905
Contig01503.g2	0	0	0	0	0.133759	0	0	0	0	0.096035	0	0	0	0	0	0.229794
Contig01505.g1	42.7383	3.69464	0.158059	0	0	0.136992	0	0	0	0	0	0.258941	0	0	0	46.987
Contig01511.g1	0	0	0	0	0	0	0	0	0	0.171909	0	0	0	0.604147	0.896334	1.67239
Contig01512.g1	0	0.11972	0.463606	1.41104	1.42382	1.83814	0.807146	0	0.084215	2.94794	1.66734	3.22518	1.19968	1.13747	0.910282	17.2356
Contig01512.g2	0	0	0.542108	0.113341	0	0	0.212883	0	0.17761	1.05304	0.960923	1.70867	0.861619	1.01679	1.1796	7.82658
Contig01512.g4	19.6797	42.246	49.0023	48.2625	51.1862	47.3156	13.6119	4.84461	4.15605	24.0571	24.2649	25.9028	18.1335	20.7751	13.7996	407.238
Contig01513.g3	0	0.012757	0	0	0	0	0	0	0	0	0	0	0.354713	0.634238	0.66949	1.6712
Contig01513.g4	0	0	0	0	0	0	0	0	0	0.08328	0.189573	0.1464	0.066247	0.133846	0	0.619346
Contig01514.g1	0	0	0.315339	1.13027	1.55692	2.04795	7.97102	5.84112	5.32504	5.34285	4.72183	4.46747	6.80844	8.96485	8.32482	62.8179
Contig01515.g2	19.1437	6.52798	20.4213	60.8641	65.9758	74.9195	49.1766	57.1299	37.378	23.217	25.273	27.547	35.2129	41.9913	45.5236	590.302
Contig01515.g4	1.76486	17.2222	8.82904	6.20035	3.38142	5.1772	3.51614	0	0.233726	7.28062	6.30236	4.68308	2.33276	3.68124	0.997627	71.6027
Contig01520.g1	0	0	0.019004	0	0	0	0	0	0	0	0	0	0.017225	0	0.110746	0.146975
Contig01521.g1	72.4517	22.4996	29.3069	25.2416	25.7259	27.4316	19.1081	9.91068	6.48151	16.6528	16.1488	15.3605	10.9277	12.3781	12.2802	321.906
Contig01524.g2	0	0	0	0	0	0	0	0	0	0	0	0	0	0	0.284955	0.284955
Contig01526.g7	0	0.185039	0.117208	0.203409	0.32569	0.847959	0.008909	0	0	0	0	0	0.022847	0.172016	0.034485	1.91756
Contig01527.g1	0	0.133662	0.112881	0	0.015773	0	0.129598	0.332703	0.111392	0.164333	0.110203	0.10438	0.040662	0.089705	0.034165	1.37946
Contig01527.g2	9.04851	11.096	12.4378	3.1367	3.98671	4.1587	4.29835	4.0539	1.42941	10.6787	8.84523	9.82123	5.95972	6.73219	4.33133	100.014
Contig01527.g3	2.89095	3.9877	2.83	1.71631	1.91805	2.62264	1.00535	0.180522	0.147173	2.81889	2.77185	2.59913	1.34885	2.37745	0.404856	29.6197
Contig01527.g4	0	0	0	0	0	0	0	0	0	0	0	0.045427	0.055447	0	0	0.100874
Contig01529.g3	0	0	0	0	0.761778	0.097866	3.08287	3.34691	3.22868	2.00404	1.206	0.711716	5.59559	6.1786	11.6114	37.8255
Contig01531.g1	0	0	0	0	0	0	0.270038	0	0	1.42721	1.54815	2.03325	0	0	0.156838	5.43549
Contig01532.g1	63.6028	16.5606	26.7217	9.15059	13.2403	13.5936	18.8989	19.5845	10.2561	10.2015	11.5059	19.5839	18.1138	12.5669	25.8854	289.466
Contig01533.g5	2.75141	12.5042	13.6617	10.8314	9.9746	10.5961	4.58211	1.11936	0.859818	11.6021	8.13246	6.72153	5.77787	5.6236	3.48046	108.219
Contig01538.g1	0	0.184855	0.212771	0	0	0	0.770535	0.194866	0.509712	0.316364	0.779223	0.595518	0.477442	0.312795	0.644976	4.99906
Contig01538.g3	0	0.03572	0	0	0.268512	0.46877	0.474349	0	0.212057	0	0.218961	0	0	0	0	1.67837
Contig01539.g2	5.02804	0	0	0	0	0	0	0	0	0	0	0.15267	0	0	0	5.18071
Contig01540.g1	0	0.031063	0	0.218934	0.167102	0.208799	1.36332	2.67836	2.29974	2.09042	2.32375	2.55008	1.12189	0.893681	0.624728	16.5719
Contig01540.g2	0	0.044258	0	0	0	0	0.532905	0.137155	0	1.1697	0.754809	1.91906	0.952082	0.887641	1.20042	7.59803
Contig01540.g4	0	0	0	0	0	0.156855	0	0	0	0.634905	1.88264	0.349573	0.445926	0.728468	1.84666	6.04502
Contig01541.g1	0	0	0.131356	0	0	0	0	0	0	0	0	0	0	0	0	0.131356
Contig01543.g1	0	0	0	0	0	0	0	0	0	0	0	0	0	0.078795	0	0.078795
Contig01545.g1	0	0	0	0	0	0	0.231358	0	0	0	0	0	0	0	0	0.231358
Contig01545.g4	2.63182	2.00312	0.545197	0.405302	0.398299	0.123581	1.64943	0.864058	0.819683	2.35156	4.22147	1.18916	0.552534	1.2322	2.28374	21.2711
Contig01546.g1	0	0.260932	0.328084	0.472503	0.99607	0.563929	1.02962	0	0.067172	5.42087	4.37378	4.00197	4.87865	6.50863	4.08203	32.9842
Contig01548.g1	1.14991	1.35201	2.5871	0.628342	1.31449	1.5515	0.402496	0.396281	0.090765	1.34022	0.889198	1.01022	0.455118	1.00735	0.881274	15.0563
Contig01548.g2	5.19212	0.536105	0	0	0	0.340672	1.69396	0	0	1.74799	1.82036	2.22923	0.771472	1.52887	1.45415	17.3149
Contig01548.g3	6.61598	2.13264	14.8291	0.133525	0	0	1.51667	0	0.273144	1.07106	1.87409	1.38973	0.419849	0.784457	0.720832	31.7611
Contig01549.g2	0	0	0	0	0	0	0	0	0	0	0	0.17568	0	0	0	0.17568
Contig01550.g3	0	0	0.221318	0	0.336331	0.417448	1.00119	0.243813	0.280744	5.96063	5.94245	6.73539	4.6684	6.15643	1.51658	33.4807
Contig01558.g1	0	0.216814	0	0.086974	0.109128	0.181039	0	0	0	0.113586	0.248086	0.174006	0.07963	0.095933	0	1.3052
Contig01559.g2	0	0	0	0	0	0	0	0	0	0	0	0.136238	0	0	0	0.136238
Contig01560.g1	0	0	0	0	0	0	0	0	0	0	0	0	0.182868	0.501518	0.099065	0.783451
Contig01561.g4	0	0.408779	0.768239	0.831828	0.006573	0.527345	0.195406	0	0	0	0	0.449558	0	0.193155	0	3.38088
Contig01561.g5	0	0.990147	0.506808	0.135716	0.191484	0.607961	0	0	0.109234	0.225498	0	0.320231	0.365483	0.184628	0.112584	3.74977
Contig01562.g1	0	0.228971	0	0	0	0	0	0	0	0	0	0	0	0	0	0.228971
Contig01570.g2	2.08942	13.2197	19.3941	27.17	22.9842	19.7226	16.0992	4.56176	3.804	22.5371	25.7565	22.5159	21.5513	22.4215	11.7042	255.532
Contig01574.g1	0	0	0	0	0.263908	0	0	0	0	0	0	0	0.775039	0	0.428994	1.46794
Contig01574.g2	0	0	0	0	0	0.03545	0.187576	0	0	0	0	0.100947	0.240282	0	0.103654	0.667909
Contig01574.g3	0.639759	0.833477	0.251844	2.61307	3.61169	2.24443	2.82025	0.371505	0.382312	5.57958	4.74034	6.69162	3.6083	4.48762	3.86978	42.7456
Contig01575.g1	3.95531	0.122917	0	0.120059	0.106545	0	1.59916	0.37479	0.152421	1.09286	0.45645	0.859937	0.293342	0.667762	0.925596	10.7271
Contig01575.g2	2.79653	0.174712	0.022612	0.629481	0.170266	0.23347	0.622866	0.164545	0.078709	0.653166	0.75467	0.442715	0.172381	0.35253	0.177263	7.44592
Contig01575.g3	1.29704	0	0	0.951502	0.55057	0.26259	0.442451	0.041734	0	0.779042	1.01488	1.44655	0.641503	0.414835	0.008676	7.85137
Contig01575.g4	0.027028	0.205279	0	0.035171	0.09691	0	0.321939	0.164246	0	0.379857	0.073851	0.889749	0.800885	0	0.256751	3.25167
Contig01575.g5	0	0.420355	0	0.213084	0	0	0.651258	0.409989	0.182718	0.444092	0	0.690807	0.174934	0.388264	0.303607	3.87911
Contig01575.g6	0	1.45939	0.832379	0.470162	0.718338	0.478172	0.540424	0.689596	0.132752	0.43774	0.096567	0.726405	0.840833	0.43508	0.960039	8.81787
Contig01575.g7	0	0.744227	0.528968	1.01469	1.07469	0	0.620786	0.236662	0.561284	0.524763	0.163244	0.487828	0.354934	0.308652	0.217483	6.83821
Contig01579.g1	0	0.474336	0.023315	0.10752	0	0.275883	0	0.156777	0.152363	0.069737	0.04133	0	0.226649	0	0	1.52791
Contig01581.g1	0	0	0	0.210797	0.567608	0.47239	0.158372	0.028002	0	0	0.384842	0.195425	0.615643	0.656725	0.394187	3.68399
Contig01586.g10	0	0	0	0	0	0	0	0	0	0	0	0	0	0.077228	0	0.077228
Contig01586.g4	0.287183	0.720059	0.080397	0.080514	0.119709	0.403864	0	0	0	0.091611	0.101997	0	0.072873	0.110189	0	2.0684
Contig01586.g5	0	0.098271	0.045524	0.193963	0.177271	0.051361	0.088282	0	0	0	0.073365	0	0.028809	0.073911	0.056924	0.887681
Contig01586.g7	0	0	0	0.34594	0	0	0	0	0	0	0	0	0	0	0	0.34594
Contig01587.g1	0	0.323436	0.349953	0.540076	0.555924	1.22619	2.53883	0.097337	0.395162	9.21172	9.57115	7.48419	7.03266	7.55163	3.76185	50.6401
Contig01588.g1	0	2.07238	3.27819	3.51397	1.35553	2.12661	0.827475	0	0.809839	3.70879	3.51821	4.22433	1.59886	1.93	0.792737	29.7569
Contig01589.g1	0	0.89851	1.32052	9.32525	9.79486	8.02109	2.28865	0	0	12.1611	12.235	15.2649	15.4861	21.9865	4.37644	113.159
Contig01589.g2	0	1.08918	0.877793	1.45513	1.56638	1.79429	1.27191	0.168568	0.802933	4.69712	3.46556	5.22445	5.78503	6.59845	2.09742	36.8942
Contig01589.g3	0	3.97993	3.80133	6.75616	6.12663	10.1189	6.38193	1.71397	0	13.248	14.4504	21.4547	20.9584	29.5984	8.46056	147.049
Contig01590.g1	0	0	0	0.906857	0.342347	0.172976	0	0	0	0.199465	0.340891	0.254006	0.588138	0.389864	0.161358	3.3559
Contig01590.g2	0	0.336525	0	0.488215	0.450573	0.405049	0	0	0	0	0.189169	0.211222	0.284234	0.541099	0.145522	3.05161
Contig01590.g3	1.13023	0.31386	0	0.670139	0.429731	0.435249	0.064587	0.147472	0	5.16343	4.07941	3.37001	3.40801	3.37351	1.38177	23.9674
Contig01591.g1	0	0	0	0	0	0	0	0	0	0	0	0.224515	0.143698	0.557402	0.667727	1.59334
Contig01591.g3	0	0	0	0	0	0	0	0	0	0	0	0	0	0.066442	0	0.066442
Contig01592.g2	0	0	0	0.151837	0	0.12901	0	0	0	0.208563	0	0.816649	0.582523	0.889926	1.69232	4.47083
Contig01592.g3	0	0	0	0	0	0	0.177884	0.057319	0	0.559543	0.522006	0.499717	1.02776	1.50019	1.14492	5.48934
Contig01596.g1	0	0	0	0	0.12674	0	0	0	0	0	0	0	0	0	0	0.12674
Contig01596.g2	0	0.541324	0.432709	0	0	0	0.150279	0	0	0.818241	1.52127	2.33482	0.595781	0.622282	0.895769	7.91247
Contig01597.g1	0	0	0	0	0	0	0	0	0	0	0.30778	0	0	0	0	0.30778
Contig01597.g2	0	0	0	0	0	0	0	0	0	0	0	0.807277	2.44068	0.284828	1.40076	4.93354
Contig01597.g3	0	0	0	0	0	0	0	0	0	0	0	0.95461	0.760223	2.3416	1.39902	5.45545
Contig01598.g1	0	0	0	0	0	0	0.236763	0	0	0	0	0.35387	0	0	0	0.590633
Contig01599.g1	0	0.17737	0.012688	0.073259	0	0.104157	0	0	0	0.131019	0.264521	0.158519	0.020365	0.028586	0	0.970484
Contig01599.g2	0	0.159688	0	0	0.092062	0.011875	0.02536	0	0	0.028557	0.183449	0.14928	0	0.23011	0	0.880381
Contig01599.g3	0	0.083268	0	0	0	0	0.016744	0	0	0.050895	0	0.066394	0	0.023277	0	0.240578
Contig01601.g1	0	0	0	0	0	0	0	0	0	0	0.746871	0	1.17231	0.854045	0.947459	3.72068
Contig01603.g1	51.3907	2.83498	10.2223	0.583596	1.12727	1.46512	1.73493	0.217873	0	1.32968	1.70947	1.25114	1.58421	1.16492	2.06623	78.6824
Contig01604.g10	0	0	0	0	0	0	0	0	0	0	0	0	0	0	0.13415	0.13415
Contig01604.g12	0	0	0	0	0.066519	0	0	0	0	0.03086	0	0.081242	0	0	0	0.178621
Contig01604.g19	0	0	0.087167	0	0	0	0.083056	0	0	0	0.263174	0.35177	0	0	0	0.785167
Contig01604.g3	0.648306	0	0	0	0	0	0	0	0	0	0	0	0	0	0	0.648306
Contig01608.g1	0.462568	0.015227	0	0.221552	0	0.1116	0.487052	0	0	1.44425	1.74513	1.83707	1.18041	2.0993	0.689965	10.2941
Contig01611.g1	17.3158	0.763563	1.87502	0.368039	0.211603	0.659868	2.31167	0.842759	0.354381	3.77635	3.14554	3.15763	1.63485	3.29461	1.17339	40.8851
Contig01611.g2	0	0	0	3.97016	4.99475	6.04319	0	0	0	1.39664	1.00961	0.864476	0.821382	1.1351	0.40581	20.6411
Contig01611.g3	0	0	0	0.158939	0.520308	0	0.24915	0	0.615129	0.184561	0.162658	0	0.701545	0.289542	1.54617	4.428
Contig01611.g4	0	0	0	0	0.079189	0	0.71426	0.552928	0	0.589503	0.806844	0.754201	0.585559	0.198101	0.867342	5.14793
Contig01615.g1	0	0	0.116552	0	0	0	0	0	0	0	0	0.242671	0	0	0.255767	0.61499
Contig01619.g1	0	0.562088	0	0.226286	0	0.209903	0	0	0.076949	1.03998	1.72327	1.99682	0.137477	0.292331	0	6.26509
Contig01619.g2	2.0411	0.392313	0.064694	0.312189	0.702357	0.2002	0.249535	0	0	1.50326	0.934251	0.668014	0	0.982032	0	8.04995
Contig01621.g1	3.22487	0.299772	1.61495	0.550749	0.983772	0.449553	0.298537	0.236395	0	0.665431	0.396669	1.00835	1.04499	2.02672	0.605464	13.4062
Contig01622.g1	0	0	0	0	0	0	0	0	0	0	0.240001	0	0.535669	0	0	0.77567
Contig01623.g4	0.179645	0.091067	0.086866	0	0	0	0	0	0	0	0.062583	0	0	0	0	0.420161
Contig01623.g6	0	0.493754	0	0	0	0	0	0	0	0	0	0	0	0	0	0.493754
Contig01623.g7	1.31542	0.861785	0.57946	0	0.642199	0	0	0.756846	0	0	0.064217	0	0.332238	0.196253	0	4.74842
Contig01624.g1	0.778143	0	0	0.038301	0	0	0	0	0	0	0	0.228318	0	0	0.209227	1.25399
Contig01625.g1	0	0	0	0.333731	0	0.259668	0.066211	0	0	0.267087	0.501509	0.746892	0.552392	0.239875	0	2.96737
Contig01625.g2	3.9592	5.71862	10.6078	8.16464	10.2038	10.9508	1.84472	0.428125	0.668261	4.77248	6.44461	3.80708	3.83903	2.25532	2.29117	75.9557
Contig01626.g1	0	0.819008	6.0636	19.6732	24.4298	22.5482	8.87458	4.00031	5.59772	8.07819	9.38537	9.53563	10.9782	12.2651	7.88279	150.132
Contig01628.g1	0	0	0.06283	1.17905	1.15856	0.890046	2.77038	2.94697	2.55694	1.19528	0.808608	1.01428	1.73548	1.58889	0.674214	18.5815
Contig01628.g2	0	0	0	0	0	0	0	0	0	0	0	0	0.734031	0.33738	0.5166	1.58801
Contig01629.g1	0	0.40215	0.167046	0	0	0	0	0	0	0	0	0	0.814905	0.214898	0.412669	2.01167
Contig01629.g2	0.459723	0	0.89768	0.213757	0.354164	0.322961	2.26397	0.623287	0.442358	4.26344	4.43803	4.90391	2.45187	3.17517	2.63734	27.4477
Contig01634.g2	0	0	0	0.092177	0	0	0	0	0	0	0	0	0	0	0.111472	0.203649
Contig01634.g3	0	0	0	0	0	0	0	0	0	0	0	0	0	0.414764	0	0.414764
Contig01637.g2	0	0.339196	0.560815	0.061717	0.091064	0.17643	0.465738	0	0	0.086024	0.189424	0	0.283492	0.097427	0.035319	2.38665
Contig01640.g1	0	0	0	0	0	0	0.070739	0	0	0	0	0	0	0	0	0.070739
Contig01640.g2	0	0	0	0	0	0	0	0	0	0	0	0	0	0.024688	0	0.024688
Contig01642.g1	0	0	0	0	0	0	0	0	0	0	0.278251	0.293481	0	0	0	0.571732
Contig01642.g4	0	0	0	0	0	0.128039	0.050495	0	0.059747	3.95811	3.4599	3.23126	0.305518	0.634863	0.571919	12.3999
Contig01642.g5	0	0.074443	0.048654	0	0	0	0.169562	0	0	8.19003	7.6218	9.72905	0.366156	0.939887	0.818163	27.9577
Contig01642.g6	0	0.036147	0.390476	0	0	0	0.034807	0	0	4.89235	4.13558	4.71112	0.778768	0.14205	0.618631	15.7399
Contig01643.g1	0	0	0	0	0	0.111934	0	0	0	0.596823	0.231667	0.314076	0.643245	1.16794	0.852825	3.91851
Contig01647.g1	0	0	0	0	0	0	0	0	0	0.178168	0	0	0	0	0	0.178168
Contig01649.g1	0	0	0	0.154238	0	0	0	0	0	0.274232	0	0	0.259626	0.584345	0	1.27244
Contig01650.g2	0	0	0	0	0	0.033784	0	0	0	0	0	0	0.031288	0	0.035968	0.10104
Contig01652.g1	0	0.206977	2.20096	0	0	0	0	0	0	0	0.076789	0	0	0	0	2.48472
Contig01655.g2	0	0	0	0.07954	0.212138	0	1.01049	0	0.313447	0.089304	0.511838	0	1.36212	2.1378	1.67935	7.39603
Contig01655.g3	0	1.36169	0	2.13434	3.38597	1.57588	32.4594	5.94856	4.63028	17.1963	14.4625	14.8566	24.8224	26.9138	30.9127	180.66
Contig01655.g4	0	1.04393	0.745832	6.59356	4.56999	4.42762	81.9617	14.032	11.742	57.063	55.0494	48.5286	78.8452	81.2618	66.3774	512.242
Contig01655.g5	0	0	0	4.50079	3.6064	4.65648	60.4602	44.7941	56.4895	39.2909	32.8049	31.3629	63.9918	77.9381	72.6499	492.546
Contig01657.g1	0	0	0	0	0	0	0	0.019773	0	0	0	0	0	0	0	0.019773
Contig01657.g2	0	0	0	0	0	0	0	0	0	0	0	0	0	0.222191	0	0.222191
Contig01658.g1	0.382946	0.104736	0.128667	0.04806	0.119597	0.047273	0.186596	0	0	0.31776	0.133743	0.086087	0.16213	0.12877	0.081736	1.9281
Contig01658.g2	9.61567	6.06367	6.99644	7.03065	6.53876	5.50488	2.26026	1.42093	0.992591	3.17204	3.0561	4.54131	4.04776	4.75464	2.72094	68.7166
Contig01660.g3	0	0	0	0	0	0	0	0	0	0	0	0	0	0	0.633758	0.633758
Contig01661.g2	0	0	0	0	0	0.059412	0	0	0.122347	1.99756	0	2.41083	0	1.30675	1.77378	7.67067
Contig01663.g1	0	0.067516	0	0	0	0	0	0	0	0	0	0	0	0	0	0.067516
Contig01663.g2	0	0	0	0	0	0	0.09842	0	0	0	0	0	0	0.114217	0	0.212637
Contig01663.g3	0	0.163967	0.112255	0	0	0	0.241823	0	0	0	0	0	0	0.105427	0	0.623472
Contig01666.g1	0	0.155092	0.076283	0	0	0	0	0	0	0	0	0	0	0.078055	0	0.30943
Contig01667.g1	0	0.10704	0.238338	0.318956	0.981957	0.683707	0.20104	0.703345	0	0.398688	0.077413	0.668192	0.0384	0	0.068916	4.48599
Contig01668.g1	0	0	0	0.329556	0.245666	0.197313	0.296947	0	0	2.7169	1.77658	2.44049	2.13701	4.1656	0.576144	14.8822
Contig01668.g2	0	0	0	0	0	0	0.196398	0	0	0	0.410066	0.103473	0	0.440545	0.19225	1.34273
Contig01669.g1	0	0	0	0	0	0	0.083156	0.279398	0	0.127063	0.451179	0.43084	0.704087	0	0.201698	2.27742
Contig01669.g2	9.18595	3.43202	6.59559	14.0246	14.3258	13.5862	5.08737	3.85004	3.06506	3.78139	3.55578	3.85997	6.82155	4.06524	5.15765	100.394
Contig01670.g3	0	0.295135	1.33512	0.288066	0.538172	0.796047	0.138333	0	0	0.431945	0.785266	0.653145	0.971167	1.89823	0	8.13063
Contig01672.g1	0	0.40701	0	3.05713	3.06358	3.55931	16.1993	10.9066	5.96508	7.26526	6.88195	5.9604	9.07303	8.31826	10.0125	90.6694
Contig01672.g2	0	0	0	0.682203	2.33488	0.9938	1.16692	0.399569	0	2.07637	1.08285	2.69865	2.75304	3.3344	2.84859	20.3713
Contig01672.g3	0	0.27492	0	2.47869	1.73817	2.23345	2.27257	0.921358	1.42684	2.09973	0.710383	1.16111	1.65061	3.83934	3.1913	23.9985
Contig01673.g3	0	1.48056	0.202905	0.025587	0	0.135874	0.071485	0	0	0.373227	0.074534	0.306937	0	0	0.092304	2.76341
Contig01674.g1	1.45831	0.259735	1.58942	0.38366	0.727274	1.04308	0	0.354395	0	0	0	0	0	0	0	5.81587
Contig01674.g2	5.63347	0	0.650988	0	0	0.451516	0.078099	0	0.243667	0	0	0	0	0	0	7.05774
Contig01674.g4	20.2201	8.71709	7.55881	9.92092	10.5539	10.3407	11.169	5.69177	5.04051	11.8572	11.8679	12.7657	9.20709	8.95269	8.93672	152.8
Contig01678.g1	0	4.11818	0.164332	0.147273	0.686311	0	0.360697	0.201053	0	0	0.560638	0.383221	0	0	0.214946	6.83665
Contig01679.g5	4.1686	0.53464	0	1.0854	1.99457	0.874796	1.11848	0.114271	0.481861	1.75248	1.25783	2.15971	3.58022	3.39844	1.74523	24.2665
Contig01680.g1	0	1.90492	1.20612	1.21329	1.62275	2.27166	0.430614	4.6108	3.86003	0.252516	0.813753	0.968545	2.83379	1.5589	1.24531	24.793
Contig01682.g3	0	0	0	0	0.024204	0.051594	0	0	0	0	0.096224	0	0	0.068911	0	0.240933
Contig01684.g10	1.25276	6.1845	3.65146	0.702484	0.608615	1.58671	0.923141	0.704436	2.43218	0.230923	0.086501	0	1.50248	0.240226	1.38085	21.4873
Contig01684.g12	0.298776	2.89934	4.64114	0.075241	0.107985	0.222921	0.080964	0.812921	0	0	0	0	0	0.599121	0.085763	9.82417
Contig01684.g1	0	0	0	0	0	0	0.108622	0	0	0.627938	1.49103	0.876829	4.59012	5.23698	2.09089	15.0224
Contig01684.g4	3.82196	12.9463	5.67577	3.61757	3.48769	2.36329	0.365473	0.924606	2.29546	0	0	0.408202	1.08481	0.473709	0.97525	38.4401
Contig01684.g9	0	0	0.13569	0	0	0	0	0	0	0	0	0	0	0	0	0.13569
Contig01686.g1	0	0	0	0	0	0	0.775783	1.02466	0.805149	2.94445	4.51965	3.47675	2.03864	3.01701	2.91958	21.5217
Contig01686.g2	0	0	0	0	0	0	0	0	0	1.06241	1.5367	2.4222	1.13072	2.22294	1.41162	9.78658
Contig01692.g1	6.07504	0.591128	1.73961	0.155066	0.306974	0.136444	0.88057	0.106686	0	0.696678	1.20956	0.646999	1.35206	0.578639	0.632422	15.1079
Contig01692.g2	18.161	1.37796	3.83261	0.654527	0.343874	0.363835	2.74451	0.991161	1.66566	3.30223	1.90755	1.51703	3.45846	4.79514	4.23972	49.3553
Contig01692.g3	0	0	0	0	0	0	0.244151	0	0	2.2459	1.51235	1.06586	8.38421	8.19319	18.116	39.7616
Contig01693.g1	0	0.072651	0	0	0	0	0	0	0.212301	2.4699	3.44069	3.61498	2.74287	3.90361	4.31723	20.7742
Contig01695.g1	0	0	0.234183	0	0	0	0	0	0	0.252708	0.426679	0	0.809468	1.22291	1.32219	4.26814
Contig01696.g1	0	0.285589	0	0	0	0	0.592068	0.69813	0.140817	0.372935	0.382653	0.297967	0.355422	0.451283	0	3.57686
Contig01697.g10	1.45016	0.041778	0.180127	0.43709	0.781093	0.10076	0.291875	0.055804	0.098118	0.601017	0.526122	0.762434	1.09906	0.843821	0.564099	7.83336
Contig01697.g1	0	0	0.076221	0.343236	0.035275	0.31743	0.099245	0.05625	0.160106	0	0.273027	0.659399	0.140031	0.178406	0.405115	2.74374
Contig01697.g2	0	0	0	0.200796	0.013533	0	0.029904	0	0	0.27333	0.253737	0.211001	0.01512	0.131082	0	1.1285
Contig01697.g3	0	0	0.07013	0.123673	0.071561	0.027055	0	0	0	0.298094	0.099902	0.147776	0.313014	0.04584	0.188621	1.38567
Contig01697.g4	0	0	0.136411	0.063629	0.230526	0	0.162679	0.297957	0	0.097172	0.09038	0.17854	0.117494	0	0.036661	1.41145
Contig01697.g5	0	0	0	0.077814	0	0	0	0	0	0.077105	0	0.08143	0	0.185624	0.176946	0.598919
Contig01697.g6	0	0.031909	0	0	0	0	0.206121	0	0	0	0.041718	0	0	0.060408	0	0.340156
Contig01697.g7	0	0.024865	0	0	0	0	0.009631	0	0	0	0	0.296711	0.053744	0.480519	0	0.86547
Contig01697.g8	0	0.304483	0.018411	0.086899	0	0.018886	0.050226	0	0.063966	0.340783	0.080344	0.080817	0.258683	0.039745	0.113917	1.45716
Contig01698.g1	0	0.156821	0	0	0	0	0	0	0	0.264249	0.392102	0.461524	0.101732	0.161302	0	1.53773
Contig01698.g2	0	0	0	0	0	0	0	0	0	0.284654	0.277451	0.592739	0.182607	0.390388	0.279201	2.00704
Contig01699.g1	0	0	0	0	0	0	0	0	0	0	0.00444	0	0	0	0.01387	0.01831
Contig01700.g1	20.3563	28.9031	35.6287	15.2152	20.6353	16.6333	3.45748	4.07253	3.04558	9.33103	8.17483	6.78586	1.75451	0.958632	0.73157	175.684
Contig01702.g1	0	0	0	0	0	0.080726	0	0	0	0	0	0	0	0.084629	0	0.165355
Contig01702.g2	0	0	0	0.255249	0.306538	0	0	0	0	0	0	0	0	0	0	0.561787
Contig01703.g2	0	0	0	0	0	0	0.13911	0	0	0	0.7034	0	0	0	0	0.84251
Contig01704.g1	4.12238	0.969475	2.61888	0	0	0.50419	1.18853	0	0	1.05149	1.25649	0.751243	0.9886	2.58817	0.735326	16.7748
Contig01708.g1	0	0	0	0	0	0	0	0	0	0	0	0	0.067643	0	0.450644	0.518287
Contig01711.g3	0	0.859422	0.36851	0.438932	0.775548	0.776252	1.39132	2.78505	2.25447	1.54288	3.45841	3.66779	13.5566	11.3762	14.0715	57.3228
Contig01717.g1	0	0	0.013553	0	0	0	0	0	0	0.194326	0.047362	0.134929	0	0	0	0.39017
Contig01721.g1	0	0	0	0	0	0	0.238867	0	0	3.21563	2.26927	3.90535	5.02056	5.77871	6.8521	27.2805
Contig01721.g2	0	0	0.155125	0	0	0	0.569854	0	0	3.0441	3.67305	4.11269	13.8993	13.8112	15.4176	54.6829
Contig01722.g1	10.5701	7.4633	14.6784	9.99871	11.0115	12.1724	4.85317	1.24094	1.16715	8.0775	6.40486	7.62027	4.11961	5.27707	2.31518	106.97
Contig01724.g1	0	0	0	0	0	0	0	0	0	1.19041	1.12807	1.0895	2.14543	1.76842	2.43668	9.7585
Contig01724.g4	0	0	0	0	0	0	0	0	0	0	0	0	0	0.176377	0	0.176377
Contig01725.g1	0	0	0	0	0	0	0	0	0	0	0.058942	0.031118	0	0	0	0.09006
Contig01725.g6	0	0.30747	0	0	0.076604	0	0.303357	0	0.082933	0	0.330212	0.186707	0.205527	0.191877	0	1.68469
Contig01725.g9	0	0	0.088318	0	0	0	0.10122	0	0	0	0	0	0	0	0	0.189538
Contig01726.g2	0	0.126225	0.061921	0	0.094407	0	0.323575	0	0	0.213239	0.362134	0.930592	0.149918	0.348579	0.059647	2.67024
Contig01726.g3	0	0	0.085154	0	0.184504	0.078633	0.025223	0.417803	0	0	0.204483	0.162959	0	0.295665	0	1.45442
Contig01728.g3	0	0.392843	0.183837	0.119581	0.183741	0.432615	0.125066	0	0	0.185514	0.134725	0.114622	0	0.231658	0.173917	2.27812
Contig01728.g5	0	0.073232	0	0.136289	0.175092	0.317942	0.062425	0.115156	0	0.172812	0.023839	0.217997	0.074042	0.175643	0.103595	1.64806
Contig01728.g6	0	0.792869	0.107842	0.97453	0.990556	0.771764	0.473961	0.389851	0.364465	0.382777	0.314548	0.763488	0.277009	0.210245	0.155324	6.96923
Contig01730.g1	0	0	0	0	0	0	0	0	0	2.27184	1.97349	2.30671	5.88949	4.09415	5.13803	21.6737
Contig01731.g1	0	0.910068	0.643142	4.22903	3.86188	3.83595	9.06647	5.76397	4.75	11.5083	13.6571	10.7901	19.3496	21.4503	22.6142	132.43
Contig01732.g1	0	0	0.14361	0.904255	0	0.487851	0	0	0	0	0.328492	0.906139	0	0	0.437709	3.20806
Contig01733.g2	11.1165	5.70533	4.65873	2.34318	2.41096	3.60706	5.1484	0.993302	1.24617	6.20812	7.96502	4.85976	16.218	24.3231	8.67588	105.48
Contig01736.g3	0.231824	0.120339	0.06681	0.102513	0.0504	0.116215	0.117294	0.01421	0	0.475268	0.118148	0.426525	0.444854	0.42653	0.140125	2.85106
Contig01736.g4	0	0	0	0.164153	0.215828	0.200749	0.118096	0	0.102068	0.613139	0.128006	0.274758	0.279259	0.574754	0.382741	3.05355
Contig01740.g1	5.0499	15.9289	15.3524	9.42325	12.1573	9.76394	8.84197	2.77434	2.12079	21.2042	23.1441	20.8344	15.4073	18.799	10.5443	191.346
Contig01742.g1	2.52474	2.042	2.30428	0.954095	1.08316	1.98641	0.438733	0.166803	0	1.32355	0.978744	1.94027	0.433927	1.0668	0.307276	17.5508
Contig01742.g2	18.0052	6.98833	13.3338	3.41803	4.21291	5.58421	4.07016	2.31561	0.811828	6.8665	5.47428	5.40525	2.15536	3.65015	2.84193	85.1335
Contig01746.g1	0	0.061886	0	1.04373	0.708095	0.716593	0.276159	0.377762	0	0	0.10781	0.116627	0	0.172567	0	3.58123
Contig01748.g3	0.706158	3.8978	0.72372	0.584602	0.816421	0.548176	1.61986	1.55392	1.43897	2.08109	2.08952	2.85085	8.77484	7.68001	7.04019	42.4061
Contig01750.g5	0	0.505928	0.079347	0	0	0.035723	0	0	0	0.031929	0	0.036089	0.07077	0	0	0.759786
Contig01751.g1	17.102	3.96938	0.217778	0.508147	0.053809	0	6.76626	2.28775	1.11271	1.89579	0.295008	1.58601	3.76056	3.40841	4.88875	47.8524
Contig01751.g2	0	0.190842	0.226382	0.847397	1.53219	0.143885	1.31441	0.07346	0.20608	1.14704	2.86495	1.28387	4.13749	4.16652	5.04917	23.1837
Contig01751.g4	0	0	0	0	0	0	0	0	0	0	0	0	0.374676	0	0.606375	0.981051
Contig01751.g5	3.96905	0.570065	0.990413	6.25349	7.15836	5.62548	4.71613	2.00702	1.35503	11.2325	10.2097	11.1733	12.569	10.6562	15.5867	104.072
Contig01752.g1	0	0	0	0	0	0	0.112794	0	0	0.17843	0.134967	0	0	0	0	0.426191
Contig01753.g1	0	0	0	0	0	0	0	0	0	0	0	0.427492	0	0	0	0.427492
Contig01753.g3	0.571609	0.900981	0.348591	0.344124	0.555495	0.856192	0.24139	0.094862	0	0.284081	0.190824	0.150288	0.331966	0.609321	0.092821	5.57254
Contig01757.g1	0.303526	1.57799	3.55459	1.26992	2.87314	3.79922	0.881068	0.497056	0.800373	3.14683	1.87626	2.70928	1.36032	1.34552	0.634211	26.6293
Contig01758.g1	0	0	0	0	0	0	0	0	0	0.247548	0.398072	0.598307	1.38073	1.38362	2.40666	6.41494
Contig01761.g3	0	0	0	0	0	0	0	0	0	0	0.100541	0.207732	0.143428	0.095095	0.106378	0.653174
Contig01765.g3	0	10.505	8.76437	5.10965	5.46287	5.92783	1.25721	0	0	4.0005	2.86733	2.13211	2.5585	3.54555	0.702049	52.8329
Contig01765.g4	377.058	459.533	194.046	236.604	107.483	121.925	56.7609	678.843	531.219	58.514	69.701	60.5196	65.2981	112.285	195.421	3325.21
Contig01765.g5	0	0.602226	0	0	0	0.052709	0	0	0	0	0.145996	0	0	0	0.23943	1.04036
Contig01768.g1	0	0.512833	0.091192	0	0.7202	0.355238	0	0	0	0.187176	0.74595	0.677827	0.11988	0	0.171796	3.58209
Contig01768.g3	0	0.064479	0	0.713907	1.11926	1.90278	0	0.403273	0.343807	3.84377	1.94339	4.49566	2.19258	3.34602	1.03733	21.4063
Contig01768.g4	0	0	0.169805	1.32099	1.04913	1.76541	0.63928	0.608747	0.867224	1.44668	2.85947	2.78477	4.56745	3.77748	1.48348	23.3399
Contig01770.g2	0	0	0	0	0.201871	0	0	0	0	0.232002	0.367626	0.194916	1.72322	2.26127	0.588679	5.56958
Contig01771.g1	0	0.091534	0	0	0	0	0	0	0	0	0	0	0	0	0.524426	0.61596
Contig01772.g2	0	0	0	0	0	0	0	0	0	0	0.386039	0.158731	0.366517	0.804395	0.579176	2.29486
Contig01773.g1	0	0	0	0	0	0	0	0	0	0	0.096565	0.075564	0	0.025779	0	0.197908
Contig01774.g1	2.30251	16.4619	12.8811	11.3989	13.9009	15.7382	9.78712	3.15792	4.85103	18.0577	14.8153	15.7702	12.4477	14.5107	10.5105	176.592
Contig01774.g2	0	0.127171	0	0.064789	0.197633	0.253969	0.088837	0	0	0	0.12399	0	0	0	0	0.856389
Contig01774.g3	0	0.337433	0.186705	0.081569	0.30403	0.071703	0	0	0	0	0	0	0	0	0	0.98144
Contig01776.g1	0	0	4.1347	0	0.325434	0.410003	1.49405	0	0.289545	6.81533	3.60859	7.13366	4.0143	5.6873	3.25027	37.1632
Contig01776.g2	0	0.139691	0	0.094448	0.201433	0	0.122274	0	0.226189	0.426156	0.897998	1.3981	0.627217	0.803383	0.750044	5.68693
Contig01776.g3	1.73847	0.558336	1.93511	0	0	0.203909	1.29437	1.26674	0.478764	65.5656	65.6425	51.5436	18.0861	18.1507	17.9394	244.404
Contig01776.g4	15.0595	10.0465	8.77837	3.45647	3.53908	2.82764	9.27005	2.68905	1.58489	8.99637	5.13809	6.1237	7.40634	6.38434	12.6144	103.915
Contig01779.g1	3.57232	0	0.694782	0	0	0	0.351238	0.496116	0.425301	0.32351	0.385607	0	9.35549	11.084	11.4967	38.185
Contig01785.g1	50.2632	5.49179	15.3572	29.3471	44.6081	33.7466	91.8843	86.2214	72.3615	60.153	61.4697	71.7116	45.89	47.3282	67.7561	783.59
Contig01786.g1	12.7639	19.5873	18.8019	17.4589	17.7987	17.4821	9.37728	1.92023	2.22725	16.7575	16.4655	18.3466	10.9521	13.8651	6.30723	200.112
Contig01788.g1	0	0.138657	0	0	0	0	0.069745	0	0	0.733651	0.371902	0	0.473745	0.199516	0.540318	2.52753
Contig01788.g2	0	0.45529	0.457203	1.03646	1.82575	1.46384	3.9433	1.81521	1.19781	2.50128	2.40598	4.26987	3.26818	2.93019	3.68407	31.2544
Contig01791.g1	0	0.123631	0.207857	0	0.046926	0.069876	0.40899	0	0	2.69539	2.89836	2.5587	0.979414	1.33484	1.18641	12.5104
Contig01793.g1	52.166	6.24086	5.75321	1.17027	1.87556	3.28448	4.22444	5.11961	2.43262	3.75092	3.91019	3.16762	3.49746	4.61913	2.85745	104.07
Contig01795.g1	1.55165	0.685464	1.58423	5.98578	5.62247	5.67599	2.17142	0.26495	0.374965	1.91081	2.66644	2.04203	1.59427	2.09839	0.845518	35.0744
Contig01803.g1	0.526004	0	0.248462	4.03325	4.17235	3.27842	145.075	33.6284	21.0074	206.149	203.673	214.512	326.493	334.559	398.577	1895.93
Contig01803.g2	0	0	0	0	0	0	0.277719	0	0	0	0.25642	0	0.622596	0.216766	0.206014	1.57952
Contig01803.g3	0	0	0	0	0	0	0.164068	0	0	0	0	0	0.400553	0	0	0.564621
Contig01804.g3	0	0	0	0	0.248804	0	0.348276	0	0	0.148092	0	0.52395	0	0.225868	0.238749	1.73374
Contig01808.g2	1.03497	0.155443	0.451371	0.339899	0.821286	0.860681	1.45031	0.223098	0.149758	1.5188	2.27018	1.69974	1.59652	2.11919	2.05164	16.7429
Contig01810.g1	0.483734	0.090552	0.068872	0.066916	0.272096	0.160484	0.15156	0.093875	0	0.237512	0	0.355623	0.165574	0.271596	0.114936	2.53333
Contig01812.g1	0	0	0.092508	0	0	0	0	0	0	0	0	0	0	0	0	0.092508
Contig01813.g1	0	0	0	0	0	0	0.994446	0.464911	0.216211	3.07643	2.42054	3.16378	0.487106	0.947929	0.661765	12.4331
Contig01813.g2	0	0	0	0	0	0	0.070907	0	0	0	0.082332	0	0	0	0.037958	0.191197
Contig01817.g1	0	0	0	0	0	0	0.191973	0	0	0	0	0	0	0	0.286861	0.478834
Contig01817.g2	0	0	0	0	0.135765	0	0	0	0	0	0	0	0	0	0	0.135765
Contig01818.g1	10.0642	4.08047	2.80376	1.88142	3.06379	2.56894	2.30334	1.18239	1.18416	3.34946	3.68372	3.93564	2.27268	1.75108	2.12566	46.2507
Contig01820.g1	0	0	0	0	0	0	0	0	0	0.549849	1.11645	0.302684	0.208447	0.575864	0.877025	3.63032
Contig01820.g2	0.578459	1.3071	0	1.02198	2.87332	2.53322	6.3857	2.4405	4.37946	4.63231	4.80925	6.96402	4.51539	4.68379	7.24472	54.3692
Contig01822.g1	0	0	0	0	0	0	0	0	0	0	0	0.096913	0	0	0	0.096913
Contig01824.g2	0	0	0	0	0	0	0	0	0	0	0	0.156382	0	0	0	0.156382
Contig01825.g1	3.06969	2.13222	1.27901	1.30157	1.26179	1.51152	2.76501	1.30429	0.79344	0.920117	1.62714	2.23329	3.31393	2.46886	3.78407	29.7659
Contig01827.g1	0	0	0	0	0	0	0	0	0	0.617806	0	0.400396	0.555886	1.19177	0.562389	3.32825
Contig01827.g2	0	0	0	0	0	0	0	0	0	0	0	0	0.415348	0.169847	0.243971	0.829166
Contig01828.g3	0	0	0	2.8351	3.80531	2.77163	12.0428	2.92715	2.71319	4.82045	4.01223	6.48915	3.86668	4.35698	4.23782	54.8785
Contig01829.g1	26.0842	35.8737	18.9662	9.15834	7.76066	9.29511	7.60436	3.9929	2.38365	13.0221	13.5961	12.5952	11.5868	13.3426	7.23963	192.502
Contig01830.g3	0.26352	0	0	0	0	0	0	0	0	0	0	0	0	0	0	0.26352
Contig01832.g2	0.465637	0	0.082004	0	0.104211	0.083669	0	0.095071	0.099095	0	0.1029	0.076316	0	0	0	1.1089
Contig01832.g4	0.269325	0	0	0.039325	0	0	0	0	0	0	0.035417	0	0	0	0	0.344067
Contig01832.g5	2.56605	0.252779	0.412154	0.207996	0	0.130842	0.114787	0.250407	0.106556	0.504427	0.296264	0.4392	0.21048	0.252181	0.471887	6.21601
Contig01832.g6	0	0.155618	0.033586	0	0	0	0	0	0	0	0.236551	0.053058	0	0.146531	0	0.625344
Contig01835.g1	2.24692	0.065348	0.415116	0.098555	0.075015	0.048807	0.089697	0.434359	0	0.897107	0.986731	0.077178	0.867177	0.885633	0.560568	7.74822
Contig01835.g2	5.58019	17.9204	8.67386	1.24453	1.05862	1.7376	1.72343	3.8281	2.06366	4.93013	4.40292	5.11142	2.30564	2.92824	2.75997	66.2687
Contig01838.g1	0	0	0	0.051905	0	0	0.045828	0	0	0	0.100123	0	0	0.083321	0	0.281177
Contig01839.g1	4.06873	0.934101	2.58062	1.75625	2.69043	2.62393	1.34106	0.590066	0	1.19502	1.10664	1.01665	1.05318	1.34146	0.817083	23.1152
Contig01839.g2	22.5874	3.53621	4.83336	1.5269	1.23368	1.5659	1.6094	0.660818	0.300742	5.61241	4.18507	4.63458	2.03906	3.06969	1.31081	58.7061
Contig01842.g1	0	0	0	0	0	0	0	0	0	0	0	0	0.598465	0.530694	0.934757	2.06392
Contig01845.g1	0	0	0	0	0	0.032565	0	0	0	0	0	0.102814	0.106259	0.150008	0.096882	0.488528
Contig01846.g1	0	0	0	0	0	0	0	0	0	1.17258	0.918322	0.672079	0	0	0.141226	2.90421
Contig01846.g2	0	0	0	0	0	0	0	0	0	0	0	0	0.354713	0	0	0.354713
Contig01847.g1	23.0607	3.57672	6.64313	2.13216	4.81342	3.24361	6.74447	3.96101	5.21816	5.29878	4.08329	4.90221	5.39342	7.04675	7.85909	93.9769
Contig01848.g2	0	0.624288	0.526828	0.241762	0	0	0.189276	0.200075	0	0.374176	0.310315	0.429071	0.119026	0	0	3.01482
Contig01848.g3	0.368674	0.558445	0.65317	0.038782	0.102118	0.02578	0.113464	0.07979	0	0.732004	0.372078	0.591511	0.05983	0.307799	0.049339	4.05278
Contig01850.g2	0.042611	0	0	0	0.064546	0	0.021037	0	0	0	0.022484	0	0	0.036165	0.08734	0.274183
Contig01851.g1	3.44859	1.7979	3.82613	0	0.647297	1.00763	1.10367	0	0	0.822604	0.532589	0.759338	0.646436	0.549594	1.12451	16.2663
Contig01852.g10	0.710973	1.46565	0	0.247241	0.412952	0	0.129559	0	0	0	0.094704	0.207809	0.12776	0	0	3.39664
Contig01852.g1	0	1.81611	5.73401	1.20863	1.74098	2.07928	4.88562	1.42406	0.79025	10.2269	8.18121	7.58943	5.33891	7.34071	6.9135	65.2696
Contig01852.g2	5.86203	1.93541	4.21346	0.52446	0.327802	0.352978	1.46386	0	0	2.19608	1.58234	2.02751	0.437016	0.985767	0.620998	22.5297
Contig01852.g3	17.3814	3.02853	5.41015	0.618158	2.90981	0.527145	3.21697	0.268255	0.433525	3.8631	5.38186	1.53546	1.76442	3.91181	0.843586	51.0942
Contig01852.g4	1.18066	1.23462	0.360765	0.391353	0	0.324084	0.483565	0	0.227072	1.49941	0.641765	0.969092	0.353828	0.932745	0	8.59896
Contig01852.g5	13.1295	6.72059	1.20222	3.79782	4.39565	3.59085	3.83056	1.75736	1.43738	4.14922	3.77941	4.0262	1.72878	1.45348	3.41396	58.413
Contig01852.g6	1.48811	5.17659	1.01364	1.8919	1.88885	0.955294	0.827423	0.895664	0.733927	1.85363	3.71732	2.22989	0.57867	1.42553	0.318228	24.9947
Contig01852.g7	5.89023	20.5518	7.14238	7.70791	12.888	9.82003	3.84709	0.688949	0.929248	8.1574	9.19129	6.99264	3.1408	5.09083	5.22839	107.267
Contig01852.g8	3.50164	12.4391	3.26456	4.56401	7.77622	5.50865	2.33815	0.838588	0.214609	5.23352	5.25094	7.79718	2.28923	3.66113	1.1415	65.819
Contig01852.g9	0.471716	7.61032	2.42658	3.59281	1.96324	3.94587	1.49054	0	0	2.84058	2.60842	3.2186	1.39207	0.723654	0.796785	33.0812
Contig01853.g2	0.387857	0.557374	0.112992	0	0.057491	0	0	0	0	0	0	0	0.300591	0.22708	0.417511	2.0609
Contig01854.g1	3.19017	3.20113	6.90719	3.34849	1.50484	2.02472	2.84373	0.57507	1.8264	1.92549	3.04245	2.67951	4.30419	4.41059	0	41.784
Contig01854.g2	5.43762	15.8741	18.4683	15.0652	15.0072	17.3207	3.70233	1.44874	1.30323	11.4088	9.95973	9.94072	8.49822	8.78469	3.02235	145.242
Contig01854.g3	0	0.046176	0	0	0	0	0.545798	0.795441	0.242479	2.26363	2.8161	1.22545	2.43434	2.51395	2.63148	15.5149
Contig01855.g1	0.784703	0.949928	1.58673	1.26516	0.808808	0.989288	1.97849	0.086072	0.136998	4.65305	3.93376	4.15658	3.42873	5.12505	3.83663	33.72
Contig01855.g3	0.681425	0.341889	1.22804	0.448644	0.662745	0.36303	0.296055	0	0.31507	1.6951	1.0216	2.13687	0.433539	0.188104	0	9.81211
Contig01855.g4	0.886385	0.635213	0.985015	0.907763	1.45939	0.491106	1.35566	0.159861	0	3.34777	2.55608	3.19625	0.722191	2.18648	0.526716	19.4159
Contig01855.g5	0.13028	0.297712	1.10403	0.886554	1.72242	0.710808	3.05382	0	0.201842	1.77199	2.85878	2.65384	2.04259	3.27657	2.28784	22.9991
Contig01855.g6	0	0	0	0.107435	0	0.2093	1.19124	0.249209	0	3.45039	5.62316	4.45685	6.09625	5.63198	4.28899	31.3048
Contig01856.g1	0	0.270662	0.181537	0.289574	0.153699	0.51814	0.521842	0	0	4.0876	2.73618	1.60742	0.817812	0.863419	0.095149	12.143
Contig01856.g2	1.13151	1.78155	2.58914	2.75633	5.40805	4.17146	2.57732	0	0	18.6399	18.152	11.3763	4.75921	5.04134	3.86521	82.2493
Contig01857.g1	0	0	0.076602	0	0	0.099965	0	0	0	0	0	0	0	0	0	0.176567
Contig01858.g3	0	0	0.281085	0	0	0.197241	0	0	0	0	0.173978	0	0	0.204305	0	0.856609
Contig01858.g6	0	0	0	0	0	0	0	0	0	0	0.177028	0	0	0	0	0.177028
Contig01873.g1	0	0	0	0	0	0	0	0	0	0	0	0.073541	0	0	0	0.073541
Contig01874.g3	0	0	0	0.206014	0	0	0.067921	0	0	0	0	0	0	0	0	0.273935
Contig01881.g2	2.92268	0.174052	1.8974	1.84551	2.61952	2.66256	0.243978	0.284198	0.635419	0.6905	0	0	0	0	0	13.9758
Contig01881.g4	0	0.529838	1.95088	6.93903	6.66638	11.6096	4.89139	6.44057	9.51208	1.80352	1.89937	0.572585	0.98676	0.841503	0.813069	55.4565
Contig01882.g1	0.405859	4.8585	4.64702	3.46659	5.76825	5.30868	1.35537	0.492281	0	4.27502	4.54648	4.24383	3.32706	2.96171	0.860207	46.5169
Contig01884.g1	0	0	0	4.54622	4.90715	3.49146	6.23736	12.1782	9.96098	0.879705	0.553754	0.626331	5.95412	5.38826	9.80683	64.5304
Contig01884.g3	0	0.603958	0.492852	0	0	0	0.240914	0	0	0	0.210917	0.263303	25.4039	13.0781	12.7279	53.0218
Contig01884.g5	0	0.887535	0.243062	0.184333	0	0.392258	0.21436	0.450767	0	0.248281	0	0.117882	23.4724	15.8461	14.8963	56.9532
Contig01887.g1	7.58413	3.01848	2.81893	2.10587	1.42271	1.5575	1.37661	0	0	1.05374	0.848092	0.639846	0.048571	1.19096	0.245345	23.9108
Contig01889.g2	0	0	0	0	0.362379	0	0.243871	0.883082	0.197829	0.88902	0.616739	0.724831	0.540882	1.03	0.487347	5.97598
Contig01889.g3	2.2172	0	0.316797	4.63592	6.29888	3.60566	7.56177	10.0769	12.6817	8.29088	9.17555	6.92076	8.81891	8.86635	11.4433	100.911
Contig01891.g1	0	0	0	0	0	0	0	0	0	0	0	0	0	0.081539	0.054879	0.136418
Contig01891.g3	0	0.150511	0	0.101308	0.153823	0	1.09438	0.806339	0.109507	1.02098	1.34945	1.77577	5.35	6.87548	4.36828	23.1558
Contig01892.g1	0	0	0	0	0	0	0	0	0	0	0	0	0	0.135772	0	0.135772
Contig01901.g1	1.49569	13.3197	14.9332	3.17537	2.57967	4.08852	1.38137	0.627459	0.886607	4.05032	3.86571	3.08622	3.23209	3.35779	0.74365	60.8234
Contig01901.g2	3.14048	1.36559	1.27903	7.15315	7.93274	6.50429	7.56387	2.53443	2.17208	6.35793	5.46759	7.08293	4.7927	4.79347	5.43582	73.5761
Contig01902.g1	2.94039	7.67079	3.57259	2.51697	2.73031	2.10106	4.0388	1.69558	2.09537	5.01204	4.65042	4.83795	3.57913	3.30577	3.50291	54.2501
Contig01905.g1	0	0	0	0	0	0	0.135125	0	0	0.707556	0.607036	0	0	0	0.236138	1.68586
Contig01906.g3	0	0	0	0	0	0	0	0	0.126755	0	0.383747	0	0	0.361862	0	0.872364
Contig01906.g4	0	0	0	0	0.50164	0	0	0	0	0	0	0	0	0	0	0.50164
Contig01906.g7	0	0	0	0	0	0	0.113182	0	0	0	0	0.204181	0.105353	0	0.114144	0.53686
Contig01906.g8	0	0.097813	0.105333	0	0	0	0.33739	0.147507	0.128376	0.163742	0.275908	0.246361	0.137206	0.30243	0.199892	2.14196
Contig01906.g9	0	0	0	0	0	0	0.498337	0	0	0.073625	0	0	0	0	0	0.571962
Contig01911.g1	8.36601	6.07747	5.57018	14.7061	24.4142	20.5659	13.6146	3.27919	1.24334	15.6735	14.3595	14.6188	15.2065	19.7307	8.2361	185.662
Contig01913.g1	0	0	0	0.27909	0.986905	0.540749	1.60804	0.866864	0.420218	0.345518	0.971417	0.96761	3.58395	3.6018	3.94621	18.1184
Contig01914.g2	0	0.122791	0	0	0	0	0	0	0	0.105374	0	0.104614	0	0	0	0.332779
Contig01914.g3	0.28379	0.055416	0	0	0	0	0	0	0	0.395012	0.192636	0.081998	0	0.069129	0	1.07798
Contig01914.g4	0	0.077967	0	0	0	0	0	0	0	0.014864	0	0.060888	0	0	0	0.153719
Contig01915.g1	0	0	0	0	0	0	0	0	0	0	0	0.379045	0.9674	0	0.669748	2.01619
Contig01918.g4	0	0	0	0	0.621785	0	0	0	0	0	1.97316	2.50809	3.17526	4.05588	3.33459	15.6688
Contig01918.g5	0	0	0.06557	0	0	0	0	0	0	0	0	0	0	0	0	0.06557
Contig01918.g6	2.27585	11.3159	12.7296	0	0.126585	0	0	0.177733	0.210973	0.561666	0.647204	0.755146	20.4465	8.07182	7.71319	65.0321
Contig01921.g1	17.3435	2.54172	0.259381	0.86804	0.963693	1.10962	2.98181	0.712849	0.592072	1.30792	1.68247	1.34646	0.388496	1.328	1.38603	34.812
Contig01922.g1	0.354681	0.238257	0.256394	0.138409	0	0	0.181342	0.085912	0.125343	0.469481	0.659448	0.289376	0.109426	0.119421	0.263991	3.29148
Contig01922.g2	0	0	0	0	0	0	0	0	0	0	0.169889	0.456637	0	0	0	0.626526
Contig01922.g3	2.86107	4.00324	6.04444	0	0	0	2.66646	1.39045	2.70792	1.28467	0.502374	0.736531	0.822839	1.01644	0.349526	24.386
Contig01922.g4	43.2762	11.5066	16.4047	6.64623	9.15433	11.6633	22.5883	13.6491	11.6516	17.9443	14.8868	19.7651	12.9352	13.2871	16.9461	242.305
Contig01924.g1	0	0	0	0	0	0	0	0	0	0.70527	1.05076	0	0	0	0.590578	2.34661
Contig01924.g2	0	0	0	0	0.115878	0	0	0	0	0	0	0	0	0	0.111777	0.227655
Contig01925.g1	0	0	0	0	0	0	0.122009	0	0	0	0	0	0	0	0	0.122009
Contig01926.g1	7.3112	0.712331	1.50686	1.46637	1.66365	1.63141	3.13868	1.46001	0.984367	1.59155	1.69734	2.0331	2.03868	3.24618	4.15826	34.64
Contig01926.g2	0	0.09153	0.065177	0	0	0	0.021807	0	0	0.095755	0.045629	0.16841	0	0.106389	0	0.594697
Contig01926.g3	0.021922	0	0	0	0	0.047794	0	0	0	0	0.032536	0.138837	0	0.032708	0	0.273797
Contig01927.g1	0	0	0	0	0	0	0	0	0	0.278012	0	0	0	0.204832	0	0.482844
Contig01927.g2	0	0	0	0	0	0.254016	0	0	0	0	0.62033	0	0	0	0	0.874346
Contig01933.g1	0	0.117294	0.687149	10.5191	14.4974	10.9164	61.1966	49.8838	76.2585	41.6853	40.082	41.3595	30.7851	35.807	35.6554	449.451
Contig01935.g1	4.98457	2.29112	2.25818	2.13051	2.41679	3.02617	1.81546	1.37057	0.655476	1.11463	1.06516	1.38331	1.15207	1.30159	2.06767	29.0333
Contig01935.g2	0	0.238633	2.48198	1.40366	1.58704	2.0302	0.253324	0	0	0.818683	0.852474	0	0.524796	0.577658	0.2828	11.0513
Contig01937.g2	43.2716	26.7584	32.0696	0.82221	0.878175	1.0837	0.424173	0	0.026147	1.36771	0.979837	0.802418	0.015947	0.2447	0.016434	108.761
Contig01940.g3	1.44672	0.403429	0.223715	0	0.238485	0.146505	0.059149	0	0	0.22296	0.071798	0	0.082471	0.325266	0.254183	3.47469
Contig01941.g5	6.37817	2.74382	1.90983	11.4263	15.739	13.8364	29.3473	15.4063	13.3622	15.171	17.8253	16.8121	6.31891	5.17453	6.13966	177.591
Contig01942.g1	46.9065	10.1104	13.4096	7.71498	17.0062	9.49199	13.5671	1.6568	2.93484	18.8901	19.4592	13.6889	9.42037	13.7745	10.1017	208.133
Contig01943.g2	0	0	0	0.043385	0.068829	0	0.233519	0	0.169534	0.183729	0.466765	0.104633	0.520108	0.619872	0.822137	3.23251
Contig01946.g1	0	0	0.319135	0.323212	0	0	0	1.25196	0.166321	1.57471	2.52549	2.88366	0.17343	1.46036	0.810293	11.4886
Contig01946.g2	0	0	0.156024	0	0	0	0	1.26922	0	0.816062	0.711821	0.241243	0	0.406805	0.125266	3.72644
Contig01947.g1	0.53402	0	0	0	0	0	0	0	0	6.29824	3.65997	4.67421	1.43706	2.40736	1.92075	20.9316
Contig01953.g1	0	0.33077	0	0.318621	0.70919	0.617605	0.228719	0	0	2.07371	1.91844	2.56293	4.32866	3.02396	4.83848	20.9511
Contig01961.g1	0	3.21038	8.33388	60.1147	63.6249	58.0219	39.625	21.0186	13.6327	25.9482	27.9452	27.5551	9.87308	10.1021	9.13371	378.14
Contig01962.g1	9.23348	3.0166	2.16975	1.10909	1.64936	1.43334	0	0	0	0.557647	0.395353	0.431075	0	0	0	19.9957
Contig01963.g1	0	0	0.887072	2.15253	2.45382	2.93782	21.6718	3.15986	2.39421	111.081	113.413	98.4962	51.9961	60.2257	50.3567	521.226
Contig01965.g1	21.1306	15.8408	6.83678	3.99904	1.97119	2.96914	0.555695	1.98148	0.744383	1.06813	1.73477	1.60337	0.241059	0.647195	0.439391	61.7631
Contig01967.g1	0	0.181192	0.299577	0.062901	0.15841	0.195662	0.033531	0	0	0.468739	0.060365	0.259488	0.106173	0.424566	0.497745	2.74835
Contig01967.g3	0.269772	0.316392	0.21402	0	0.201401	0.163595	0	0	0	0.375379	0.174687	0.264141	0.137477	0.184719	0	2.30158
Contig01967.g4	0	0.376831	0.722289	0	0	0.145839	0	0	0	0.164427	0.202557	0	0.105206	0	0.154995	1.87214
Contig01968.g1	54.5229	35.2248	53.8913	125.849	141.044	130.016	57.3759	24.0245	30.2687	84.7988	94.2734	91.5108	42.6614	42.5219	30.0522	1038.04
Contig01969.g2	0	0	0	0	0.105072	0	0	0	0	0	0	0	0	0	0	0.105072
Contig01971.g4	90.2443	22.726	25.6287	9.62496	13.6349	9.33878	9.62019	1.5549	1.62047	11.9405	12.0698	11.0343	5.49781	5.30268	5.81917	235.657
Contig01972.g1	1.56598	0.273437	0.393812	0.319942	0.128828	0.557414	1.22853	0.27251	0.245244	1.35508	1.5693	1.71583	1.3369	1.95554	1.51482	14.4332
Contig01972.g2	0.202067	0.102026	0	0	0.318791	0.179819	0.058156	0.036584	0	0.399506	0.337594	0.772679	0	0.274665	0.177296	2.85918
Contig01972.g3	0	0.246819	0.268354	0.562393	0.876646	0.163378	0.815142	0.146296	0.512069	1.724	0.823345	1.16578	0.575032	1.19117	0.530171	9.60059
Contig01973.g1	0	0	0	0	0	0	0	0	0	0	0.342836	0	0	0	0	0.342836
Contig01973.g2	0	0	0.133358	0	0.342852	0	8.73331	8.06664	4.8854	4.55209	3.46667	3.87625	14.8191	15.5539	18.7297	83.1592
Contig01973.g3	0.47453	0.345673	0	0.359607	0	0	5.22675	5.68336	2.55026	4.20525	5.65656	4.73624	10.7572	10.6516	7.18581	57.8329
Contig01973.g7	0	0	0.169053	0.173398	0.204736	0	0.653468	0.356652	0.110581	3.3474	3.72166	2.42942	3.76002	3.43085	2.80326	21.1605
Contig01974.g1	2.80505	2.08171	1.97835	9.99917	11.0313	11.3065	1.13594	0.659426	0.471107	4.84851	6.03704	4.46586	34.3372	40.9467	24.8807	156.985
Contig01974.g2	5.06434	0.466562	1.02297	4.96019	9.33786	7.37623	4.10919	1.83616	2.09231	5.67402	5.17491	5.10741	57.3756	60.856	67.6445	238.098
Contig01975.g2	1.23032	0	0.315839	0.111312	0.100867	0.039205	0.064721	0.290916	0	0.106342	0.233259	0.24264	0.282288	0.115337	0.044143	3.17719
Contig01976.g6	0	0	0	0	0	0	1.33477	0.25502	0	1.46957	2.40088	1.56824	1.19911	3.02669	1.13742	12.3917
Contig01978.g1	0	0	0	0	0	0.199278	0.268659	0	0	0.237116	0.323475	0.384618	0.032688	0	0.16811	1.61394
Contig01979.g1	0	0.101374	0	0	0	0	0	0	0	0	0.201426	0	0.138402	0	0.250779	0.691981
Contig01984.g1	5.17321	6.69592	6.09488	0.428964	1.12795	0	0	0	0.047487	0	0.448804	0.35485	0.253247	0	0	20.6253
Contig01986.g1	0	0	0	0	0	0	0.327434	0.266971	0	1.28645	0.669903	1.05964	0.403329	0.582405	0.109017	4.70515
Contig01987.g1	0	0	0	0	0	0	0.222215	0	0	0.259417	0.571979	0.439579	0.91874	0.749471	0.737586	3.89899
Contig01989.g1	0	0	0	0	0	0	0	0	0	0	0	0	0	0.142972	0	0.142972
Contig01989.g2	0	0	0	0	0	0	0	0	0	0	0	0	0.119026	0.019164	0	0.13819
Contig01989.g3	1.78916	0	0	0	0	0	0	0	0	0	0	0	0	0	0.059021	1.84818
Contig01989.g4	0	0.144143	0.16361	0	0	0.081689	0	0.228307	0.395123	0	0	0.722913	0	0.165231	0	1.90102
Contig01989.g5	0	0.244654	0	0	0	0	0	0	0	0.201141	0	0.251148	0.192001	0.326789	0	1.21573
Contig01991.g1	0	0	0	0	0	0	0.173058	0	0	0.458034	0.19019	0.168845	0.640115	0.636665	0.786585	3.05349
Contig01993.g1	0	0	0.248281	0	0	0.299125	0	0	0	0.304465	0	0.433655	0.539572	0.764619	0.27904	2.86876
Contig01994.g1	0	0	0	0	0	0.644997	4.98606	6.83825	4.71686	1.29079	2.60759	2.63231	5.77727	4.67439	8.11618	42.2847
Contig01997.g1	0	0	0	0.184486	0.063753	0.206723	0.082885	0	0	0.865308	0.999132	0.764188	0.197127	0.259117	0.20169	3.82441
Contig01997.g2	0	0	0.048857	0.741199	0.933885	0.574766	0.918216	0.272532	0.384406	3.58671	4.43222	4.29153	2.56276	2.39895	2.33525	23.4813
Contig01998.g1	0.639977	0	0	0	0	0	0	0	0	0	0	0	0	0.040811	0	0.680788
Contig01998.g2	0	0.70491	0	0.35781	1.19406	0.596275	0.082138	0.192986	0.116649	0.556991	0.465365	0.282611	0.412858	0.271253	0.523168	5.75708
Contig01999.g1	0	0.352372	0	0	0	0	0	0	0	0.910814	1.06197	0.28128	0.365812	0.166122	0	3.13837
Contig01999.g3	1.06801	0	0.12493	0	0	0	0.943288	0.394222	0.566055	2.74952	1.93151	2.32066	3.06456	2.45301	2.1833	17.7991
Contig02000.g1	0	0	0	0	0	0	0.368419	0	0	0.228227	0.147819	0.14101	0.347731	0.854209	0.622908	2.71032
Contig02000.g2	0	0	1.16934	0	0	0	0	0	0	0.196311	0	0	0	0.033611	0	1.39926
Contig02002.g4	0	0.16604	0.158246	0	0.137445	0.206858	0	0	0	0	0.275315	0	0.260543	0.194132	0.195162	1.59374
Contig02005.g1	55.0581	21.02	19.6698	22.0676	17.0614	18.3178	24.43	22.424	16.7516	20.7578	19.3001	21.0226	15.469	17.3293	26.6849	337.364
Contig02009.g2	0	0	0	0	0	0	0	0	0	0	0	0	0	0.105225	0	0.105225
Contig02011.g1	0	0	0.036443	0	0	0	0.060978	0	0	0.355718	0.653252	0.199682	0.096143	0.182906	0.102857	1.68798
Contig02012.g1	2.33771	0.459822	1.43809	5.01305	3.76631	5.53353	1.54498	0.299226	0.285648	0.156409	0.649349	0.307704	0.946932	0.319641	0.601961	23.6604
Contig02014.g3	6.07387	0.029558	0.435321	0.563574	0.454844	0.039737	0.953543	0	0	0.665666	0.228944	0.341565	0	0.628873	0.773254	11.1887
Contig02016.g1	47.0748	6.25219	15.0221	64.3397	61.7341	61.2009	39.6541	26.9784	23.4747	94.0155	95.0015	101.272	710.233	676.31	614.628	2637.19
Contig02017.g1	0	0	0	0	0	0	0	0	0	0.31443	0.597716	0.402227	0	0.367736	0.486199	2.16831
Contig02019.g2	0	0	0.013765	0	0	0.029442	0	0	0	0	0	0	0	0	0	0.043207
Contig02019.g4	0	0.049717	0.015591	0	0	0	0	0	0	0	0	0	0	0	0	0.065308
Contig02019.g6	0	0.02708	0	0	0	0	1.19294	0.109971	0	2.43151	2.7381	2.98043	3.82693	4.40977	2.36701	20.0837
Contig02020.g1	0	0	0	0	0.513516	0.53985	0.493227	0.204844	0.282093	0.249951	0.413004	0.09262	3.88453	4.41608	4.54034	15.6301
Contig02022.g1	0	0	0	0	0.570743	0	0	0	0	0	0.184392	0	0	0	0	0.755135
Contig02022.g5	0	0	0.140302	0	0	0	0	0	0.219196	0	0	0	0	0	0	0.359498
Contig02023.g1	0	0	0	0	0	0	0	0	0	0	0	0	7.8776	3.68623	3.20722	14.771
Contig02023.g2	0	0	0	0	0	0	0	0	0	0	0.233034	0	0	1.48167	0.707869	2.42258
Contig02023.g4	0	0	0	0	0	0	0	0	0	0	0	0.182273	0	1.12575	0.179266	1.48728
Contig02025.g1	2.67612	0	0	0.29616	0.69486	0	0	0.832656	0	1.09195	1.92704	2.06373	2.70735	2.09753	2.66788	17.0553
Contig02025.g4	0	0	0	0	0	0	0.174812	0	0	1.50896	1.26508	1.55705	2.87114	1.49904	0.902132	9.77822
Contig02026.g2	0	0	0.12844	0.018339	0.050781	0.018496	0	0	0	0.056073	0.134287	0.228104	0.020767	0.036573	0	0.69186
Contig02031.g1	0	0	0	0	0	0	0	0	0	0	0.154111	0	0.241402	0.17185	0	0.567363
Contig02031.g2	0	0	0	0	0.465401	0.423382	4.40669	0.488181	0.564989	6.38652	5.57084	6.3065	3.52778	3.06529	2.45491	33.6605
Contig02033.g1	0	0	0	0	0.052626	0	0	0	0	1.55131	0.971781	0.84705	0.05201	0.122609	0.439611	4.037
Contig02036.g1	0.827435	0.515167	0.594798	0	0.309066	0.202185	3.48707	2.21487	0.482679	11.6375	9.87896	8.01892	16.0426	14.5545	15.3504	84.1162
Contig02039.g1	0.394289	0.818733	0.451166	8.1899	10.3529	9.23721	2.4544	1.8849	2.23291	3.71083	3.90198	4.45883	10.7791	9.27323	11.3092	79.4496
Contig02039.g3	0	0.664783	1.12258	0.641936	0.500137	0.728972	2.84189	3.27777	0.738107	8.416	8.70007	10.3136	9.75907	10.886	13.0066	71.5975
Contig02040.g1	1.52586	16.167	11.1672	12.2436	9.8783	10.2151	8.90358	7.87131	8.75302	18.6123	14.7911	13.6317	11.3363	8.5375	11.4891	165.123
Contig02041.g1	0	1.04514	0.423536	3.87357	3.43884	4.7837	1.12717	0	0	3.98599	3.46064	5.16103	0.835896	2.18007	0.862016	31.1776
Contig02043.g1	0	0	0	0	0	0	0.223534	0	0	0.142962	0	0	0.137191	0	0	0.503687
Contig02044.g1	1.67335	14.3515	18.8179	16.1738	15.2264	18.4276	2.29998	0.585774	0.212641	9.60771	7.25954	6.86172	3.49898	4.8622	1.32486	121.184
Contig02044.g2	5.81215	3.52344	2.9954	9.98678	9.26059	9.76342	5.69765	1.5695	0.4998	9.86312	13.4421	11.4845	7.64971	9.63784	2.87058	104.057
Contig02045.g10	0.195931	0.074511	0.116597	0.124001	0.595806	0.465916	0.197475	0.01492	0	0.657565	0.213735	0.36582	0.295262	0.446175	0.079191	3.84291
Contig02045.g5	0	0	0.088805	0.094465	0.246712	0	0	0	0	0	0	0	0	0	0	0.429982
Contig02045.g6	0	0	0	0.21187	0	0	0	0	0	0	0	0	0	0	0	0.21187
Contig02045.g7	0	0.161333	0	0.097058	0.278072	0.366611	0	0	0	0	0	0.165803	0	0	0	1.06888
Contig02045.g8	0	0.233826	0	0	0.212969	0.147154	0.166139	0.268573	0	0.262449	0.496283	0.212693	0.239697	0.051423	0	2.29121
Contig02047.g1	0	0	0	0	0	0	0	0	0	0.056849	0	0.101848	0.1281	0.147491	0.096244	0.530532
Contig02048.g1	1.18669	0	0	0	0	0	0.199248	0	0	3.50147	2.11126	2.54763	7.93016	6.37329	5.21338	29.0631
Contig02049.g2	0	0	0	0	0	0	0	0	0	0	0.6328	0	26.3797	26.4043	36.6922	90.1089
Contig02050.g1	0	0	0.134868	0	0.294671	0	0	0	0	0.047867	0.118003	0	0.055111	0.159935	0.211953	1.02241
Contig02051.g1	0	0	0	0	0	0	0.011244	0	0	0	0.205507	0	0	0.123428	0.131362	0.471541
Contig02051.g2	0.431734	0	0	0	0	0	0.077139	0	0	0	0	0	0	0.034126	0.025638	0.568637
Contig02051.g5	1.71473	0.143172	0.309672	0.20646	0.095916	0.349759	0.074681	0.153758	0	0.537935	0.157757	0.565199	0.14109	0.526711	0.07653	5.05337
Contig02051.g6	0.95564	0.034431	0.023425	0	0.070958	0	0.137623	0	0	0	0.027113	0.08561	0.110565	0.073888	0	1.51925
Contig02053.g1	0	0.407754	0	0	0	0	0.126991	0.29759	0	0.085774	0.364063	0.404479	0.741847	1.07377	1.14076	4.64303
Contig02056.g2	0	0	0	0	0.192269	0	0	0	0	0	0.516427	0.574861	0	0	0	1.28356
Contig02060.g2	0.37886	0.023901	0	0	0.034923	0	0	0	0	0	0	0.05651	0	0	0	0.494194
Contig02060.g3	0	0	0.100688	0	0	0	0	0	0	0	0	0	0	0	0	0.100688
Contig02065.g1	0	0	1.68717	0.500946	0.792128	0.302828	1.03506	0.229486	0.626241	1.07733	2.07551	1.13657	11.6694	12.7616	21.1079	55.0022
Contig02066.g3	0	0	0	0	0	0.264023	1.48488	0.147292	0.278523	3.56627	2.92767	3.73372	0.745778	1.34447	0.669076	15.1617
Contig02066.g4	0	0	0.097937	0	0	0	0	0.029005	0	0	0.224334	0	0.174932	0	0.258561	0.784769
Contig02067.g1	1.70252	0	0	0	0.059452	0.38015	0.142176	0	0.082572	0.116073	0	0.218113	0.352056	0.407245	0.439471	3.89982
Contig02067.g2	0	0	0.018954	0.323795	0	0.823873	0.296787	0.634979	0	0.235029	0.160453	0	0.044465	0	1.33603	3.87437
Contig02067.g3	0	0	0	0	0	0	0.105703	0	0	0.133479	0.064506	0.145192	0.181158	0.570457	0	1.2005
Contig02072.g2	0	0	0	0	0.518579	0	0	0	0	0.439006	0.769803	0.305996	0.725238	0.626365	0	3.38499
Contig02075.g1	0	0	0.266012	0.605185	0.58929	0.360571	0.081491	0.043591	0	0.07607	0.101685	0	0	0.208369	0	2.33226
Contig02076.g3	0	0	0	0	0	0	0	0	0	0	0	0	0.054267	0	0	0.054267
Contig02076.g4	13.284	44.5554	42.6504	27.4669	21.7534	25.7917	10.4911	6.25183	3.67919	25.1951	28.5486	27.9389	18.677	18.7629	13.1122	328.159
Contig02077.g1	0	0	0	0	0	0	0	0	0	0	0	0	0.98337	1.41501	0.207353	2.60573
Contig02078.g2	0	0	0	0	0	0	0.212334	0.098652	0.194011	0.934961	0.751793	0.722518	0.329226	0.647396	0.401171	4.29206
Contig02079.g1	0	0	0	0	0	0	0.281766	0.118955	0.072468	0.423624	1.55134	0.883027	1.25073	0.621396	2.68752	7.89084
Contig02079.g2	0.366636	0	0.353818	4.6253	5.62548	3.46062	4.87842	2.20978	1.93594	22.2803	21.8064	19.6366	14.9836	16.0838	15.5116	133.758
Contig02080.g1	2.49026	1.57696	0.329376	0.290662	0.255115	0	0	0.165503	0.275583	0	0.443685	0.35116	0	0	0	6.17831
Contig02083.g1	0	0	0	0	0	0	0.268749	0	0	0.211371	0.043692	0.042634	0.423785	0.216125	0.272064	1.47842
Contig02083.g2	0	0.139863	0	0.109852	0.080743	0.072783	0.055956	0	0	1.71921	1.05959	1.31035	0.640007	0.693083	0.333381	6.21481
Contig02083.g5	0	0.255018	0.073757	0.083783	0	0.022447	0.040978	0	0.150717	1.12001	1.16714	1.38174	0.476266	0.743177	0.176101	5.69114
Contig02084.g2	5.50861	4.85153	5.30833	19.9981	23.2533	20.3111	28.959	12.4016	7.14326	43.5169	44.2985	44.1457	41.4466	42.0275	43.3559	386.526
Contig02085.g1	1.85547	3.67647	2.25645	2.7912	2.83513	2.56373	2.90442	1.866	1.4832	3.01199	2.888	2.89795	3.04361	3.32401	2.21486	39.6125
Contig02085.g2	11.6196	6.06505	2.67466	13.5296	13.974	10.7157	12.1018	4.4157	3.92391	12.4423	10.8436	6.78944	8.33611	11.0795	7.13662	135.648
Contig02087.g1	14.4103	8.12554	7.54869	2.64922	4.4397	6.27151	3.15973	0.779582	0.466964	4.20794	4.44471	6.64427	1.26027	3.3024	2.02537	69.7362
Contig02088.g1	0	0	0	0	0	0	0	0	0	0	0.101203	0	2.65828	2.80755	1.91323	7.48027
Contig02091.g1	2.71049	0.199674	0	0.256878	0.475134	0.542878	0.231461	0	0.290936	0	0	0	0	0	0.17819	4.88564
Contig02091.g2	0	0	0	0	0	0	0.60307	0	0	1.83365	1.7916	1.42987	2.55218	3.59497	3.50691	15.3122
Contig02092.g2	0	0	0	0	0	0	0.382037	0	0	0	0	0	0	0	0	0.382037
Contig02094.g1	0	0	2.27662	56.8146	56.6386	54.1436	17.0222	25.0027	27.0615	14.9052	12.5314	13.0269	40.4693	33.6969	42.3218	395.911
Contig02094.g2	0	0.623923	0.568346	8.68169	15.0872	13.9635	44.402	21.3174	26.3302	38.2394	36.134	43.8705	61.2531	70.9329	86.4852	467.889
Contig02096.g10	2.54839	0.17738	0.132134	1.00558	0.379904	0.820111	2.67607	0.431282	0	5.66842	5.55756	5.78685	9.95994	9.92964	9.39064	54.4639
Contig02096.g4	0.485706	0.501789	0.255892	0	0.104559	0	0	0	0.089951	0.153939	0	0	0	0	0	1.59184
Contig02096.g5	0	0	0	0.519549	0.377947	0.573629	0.072946	0	0	0.131892	0	0	0.034555	0.033006	0	1.74352
Contig02096.g6	0	0	0	0	0	0	0.082756	0	0	0	0	0	0.668121	0.516483	0.861466	2.12883
Contig02096.g9	0	0	0.118521	0.597849	0.050487	0.304652	0.085866	0.051805	0.302852	1.3458	0.539747	0.822779	0.317433	0.392668	0.224431	5.15489
Contig02097.g1	0	0	0	0	0	0.329549	0	0	0	0.752092	0.674755	0.496577	0	0.154892	0	2.40787
Contig02097.g2	0	0	0	0	0	0.433582	0	0	0	0	0	0	0	0	0	0.433582
Contig02101.g1	0	0.376249	0	0	0	0	0	0	0	0	0	0	0	0	0	0.376249
Contig02106.g1	4.08456	2.21579	4.7671	3.54259	1.91268	2.7293	1.79716	0	0.723952	5.50465	3.24188	2.93671	4.16762	2.57525	0.862891	41.0621
Contig02109.g1	3.16096	0.476586	1.24261	0.788556	0.787279	0.415195	1.91766	0.455423	1.40883	2.35423	1.26233	1.02827	1.21428	2.06524	0.808808	19.3863
Contig02111.g1	0	0	0	0	0	0	0	0	0	0	0	0	0.08698	0	0.431216	0.518196
Contig02111.g4	0	0	0	0.460525	0	0	0.945334	0	0	1.99189	1.0957	1.07076	2.69003	1.74489	0.831427	10.8306
Contig02113.g1	0.823744	0	0	0	0.412103	0	0	0	0	0	0.167378	0	0	0	0	1.40322
Contig02113.g6	0	0	0	0	0	0.092404	0	0	0	0	0	0	0	0	0	0.092404
Contig02115.g1	9.69807	2.98455	6.3861	29.1595	33.4731	33.5649	22.5823	8.24965	3.70099	16.4963	15.2521	12.2774	11.5495	13.2505	10.6083	229.233
Contig02121.g2	0	0	0	0	0	0	0	0	0	0.083572	0.166765	0	0	0	0	0.250337
Contig02121.g6	0	0	0	0	0.142895	0	0	0	0	0	0	0	1.12812	0	1.31272	2.58373
Contig02121.g7	0	0	0	0	0	0.142786	0	0.259269	0	0.271806	1.03524	0.46011	2.27117	2.94591	3.4229	10.8092
Contig02125.g1	3.56984	2.33812	1.26931	1.62161	2.24186	1.41386	2.67322	0.540697	0.526817	4.04685	4.67028	4.29833	1.90678	3.13971	1.9482	36.2055
Contig02126.g1	0	0	0	0	0.178141	0.200048	0	0	0	5.95175	4.48679	5.62971	11.0262	9.51258	5.9548	42.9401
Contig02134.g2	26.9713	4.92854	2.74969	10.9121	9.32235	5.39498	5.56395	2.71471	2.64764	3.74042	5.99246	3.72008	2.90274	3.25422	7.34089	98.156
Contig02139.g1	0	0	0.94069	0.334067	0	0.313831	0.526146	0	0	2.54127	2.23873	1.98327	2.5299	3.10582	1.73559	16.2493
Contig02139.g3	0	0	2.17388	0.556504	0.427836	0.158314	0.442585	0	0	2.76173	3.70861	2.80996	2.07271	3.32953	0.895757	19.3374
Contig02146.g1	0	0	0	0	0	0	0.187269	0	0	0	0	0.178808	0.375539	0.170332	0.105575	1.01752
Contig02146.g2	0	0	0	0.329286	0	0	0	0	0	0.141884	0	0.138964	0.156836	0.214846	0.265675	1.24749
Contig02149.g1	0	0	0	0	0	0	0	0	0	0	0	0	0.291295	0	0	0.291295
Contig02151.g2	0	0	0	0	0	0	0	0	0	0	0.074339	0	0	0	0	0.074339
Contig02157.g1	4.71114	1.28829	2.1196	1.40576	2.67177	3.06985	0.933374	0	0.585968	2.83021	2.89877	2.2895	3.90888	6.00823	4.04861	38.77
Contig02161.g16	0	0	0	0	0	0	0	0	0.982043	0	0	0	0	0	0	0.982043
Contig02161.g17	0	0	0	0	0	0	0	0	0	0.103478	0	0	0	0	0	0.103478
Contig02163.g3	0	0	0	0.376352	0	0	0.113038	0	0	0.154538	0.08979	0.474127	0	0	0	1.20785
Contig02163.g4	0	0	0.119259	0.124293	0.160475	0.411735	0	0	0	0.372642	0.499983	0.100206	0	0	0.066424	1.85502
Contig02167.g1	0	0	0.356427	0	0.138998	0	0.815493	0	0	5.13257	4.51166	5.64659	2.64529	4.34992	4.20747	27.8044
Contig02172.g3	2.13501	0.838389	0	0	0.463166	0	0	0	0	0	0.705564	0.907737	0.151375	0	0.558425	5.75967
Contig02172.g4	0	0.966667	1.21904	0.4578	2.34127	0.387538	0.364585	0	0.635891	0.7774	1.56672	2.05904	0.408077	2.63237	1.61308	15.4295
Contig02172.g5	1.35847	1.68724	1.37171	0.957631	1.64813	1.87187	0.408542	0	0.025845	0.686092	0.785027	0.752679	0.752692	0.506088	0.206319	13.0183
Contig02172.g6	0	0	0	0.191745	0.751283	0.600929	0.296467	0	0	3.80644	3.22613	2.95421	0.629266	1.33667	1.23302	15.0262
Contig02175.g2	0	0.220508	0	0.261141	0	0	0.204249	0	0	1.19535	0.832817	0.479983	1.46969	0.760063	0.375474	5.79928
Contig02176.g1	0	0	0	0	0	0	0	0	0	0	0	0	0	0.099746	0	0.099746
Contig02176.g2	0	0	0	0	0	0	0	0	0	0.036494	0.120983	0.239846	0.041743	0	0.096951	0.536017
Contig02179.g2	1.13914	0	0.126111	0	0	0	0	0	0.106719	0	0.154816	0	0.397743	0	0	1.92453
Contig02179.g3	0.109126	0.242706	0.124213	0	0.053145	0	0	0.176361	0.277569	0	0.447938	0.078772	0.060935	0	0.098659	1.66942
Contig02180.g1	0	0	0	0	0	0	0	0.133802	0	0	0	0	0	0	0	0.133802
Contig02180.g2	0	0	0	0	0	0	0	0	0	0	0	0	0	0.039317	0	0.039317
Contig02180.g3	1.1133	0.127344	0	0	0	0.173004	0.916542	0.035745	0	0.248178	0.290976	0	0.122356	0.26148	0.146414	3.43534
Contig02180.g5	0	0	0.201807	0	0.265008	0	0	0	0	0	0	0	0	0	0	0.466815
Contig02180.g7	0	0	0.163058	0	0	0	0	0	0	0.124372	0	0	0	0	0	0.28743
Contig02181.g1	0	0	0	0	0	0.11291	0	0	0	0.447829	0.502624	0.480662	1.48215	1.46259	1.00155	5.49031
Contig02182.g2	0	0	0	0	0	0	0.459922	0	0	0	0	0	0	0	0	0.459922
Contig02183.g6	0	0	0	0.043934	0	0.050999	0.071291	0	0.100556	0	0	0.149724	0	0	0.24576	0.662264
Contig02183.g9	1.25432	0.38343	0.068028	0.070936	0.348687	0	0.037971	0.049763	0	0.192992	0.045452	0	0	0	0	2.45158
Contig02185.g1	0.979534	1.0351	0	0	0	0	0	0	0	0.751819	0.152988	0.672309	0.150013	0	0	3.74176
Contig02186.g1	0	0	0	0	0	0.139869	0.495316	0.142756	0	0.854095	0.942585	1.22042	0.246627	1.04278	1.07394	6.15839
Contig02189.g1	0	1.12773	4.94871	9.07467	4.99111	1.79982	8.70131	6.49961	9.57019	28.2877	17.4791	22.1462	4.70942	7.2969	6.33148	132.964
Contig02190.g1	0	0.433175	0.11048	4.08833	4.7282	4.25967	5.23284	4.39653	4.36822	0.727021	0.471927	0.565883	0	0	0	29.3823
Contig02192.g1	0.440029	0.384826	0.127677	0	0.1138	0.133093	0.075928	0	0.087047	0.035758	0.132755	0	0	0.0479	0	1.57881
Contig02196.g1	0	2.46352	2.38636	1.08888	0.059636	0.766042	0.733764	0	0.130131	0.5198	0.683419	0.226493	0	0.034019	0	9.09206
Contig02196.g2	0	0.064752	1.63343	0	0	0	0.603208	0.269337	0	0.285269	0.379672	0	0	0	0	3.23567
Contig02204.g10	0	0	0	0	0	0.180845	0	0	0	0.447668	0.166157	0.125768	0.00306	0.050581	0.434326	1.4084
Contig02204.g11	1.98228	0.110339	0.159924	0	0.500793	0.309162	0	0.237393	0	0.574446	0.110025	0	0.131997	0	0	4.11636
Contig02204.g1	0	0	0.441023	16.2318	16.7987	16.2469	9.4398	6.14562	6.5778	18.6742	17.3394	18.5135	15.7831	19.6726	13.5375	175.402
Contig02208.g1	0	0	0	0	0	0	0	0	0	0.317053	0.514124	0.6963	0.102509	0.465673	0	2.09566
Contig02210.g1	0	1.28559	0.041099	0	0.555013	0.38127	1.41412	0.158702	0	1.28075	2.61934	2.01124	0.440557	0.8783	0.895626	11.9616
Contig02210.g2	0	0.536858	0.317192	0	0	0.234385	0.173928	0	0	2.1178	0.870584	1.15315	0.513246	0.98338	0.192732	7.09325
Contig02210.g3	0	0	0	0	0	0	0.084886	0	0	1.80226	0.806319	0.448891	0.3928	0.639633	0.574421	4.74921
Contig02210.g4	0.437543	0.332891	0.131933	0	0	0.118278	0.332584	0	0	1.3385	1.78061	1.45528	0.924577	1.15349	1.17942	9.18511
Contig02210.g5	0	0	0	0	0	0	0.068626	0	0	0	0	0.359971	0	0.096994	0	0.525591
Contig02210.g6	0	0.497686	0	0	0.433444	0	0.125904	0	0	0.142054	0.324189	0	0	0	0.136787	1.66006
Contig02210.g7	0	0	0	0	0	0	0	0	0	0.208071	0.479639	0.23303	0	0.289118	0	1.20986
Contig02210.g8	0	0	0	0	0	0	0.065581	0	0	0.416723	0.978171	0.828528	0.150753	1.05253	0.341758	3.83404
Contig02211.g2	0	0	0	0	0	0	0	0	0	0.309581	0	0	0.06075	0	0	0.370331
Contig02218.g1	0	0	0	0	0	0	0	0	0	0	0	0.062998	0.087362	0.283178	0	0.433538
Contig02219.g1	0	0.357227	0	0.168422	0.365186	0	0.096724	0	0	0.411699	0.0753	0.633813	0.614362	0.176185	0.505994	3.40491
Contig02220.g1	116.316	42.4308	42.0756	0.806941	1.2421	1.24147	0.136358	0.166766	0	1.72882	1.4938	1.65079	0.169632	0.120034	0.186836	209.766
Contig02220.g2	22.1795	46.6906	45.5921	1.12427	1.40579	0.819423	0.284001	0.112646	0.05408	2.50626	2.11746	1.9716	0	0.404065	0.2747	125.536
Contig02220.g4	0	0	0.182383	0	0	0	0	0	0	0	0	0	0	0.174744	0.927573	1.2847
Contig02222.g2	0	2.27996	5.78133	0.258717	0.074918	0	0	0	0	0	0.066689	0	0.086526	0	0	8.54814
Contig02226.g1	0.351842	0.159908	0	0	0	0.041915	0.256922	0.177325	0.36049	2.08116	2.41289	2.10371	1.6922	2.30496	1.67313	13.6165
Contig02227.g1	0	0	0	0	0	0	0	0	0	0	0	0.713657	0.125866	0.459612	1.06476	2.36389
Contig02228.g2	0	0.358015	0	0	0	0	0	0	0	0.141068	0	0	0	0	0	0.499083
Contig02228.g3	0	0	0	0	0	0	0	0	0	0	0	0.28872	0	0.152478	0	0.441198
Contig02229.g1	0.077187	0.006563	0.046865	0.149484	0.029241	0	0.007991	0	0	0.261804	0.054623	0.067529	0	0.015787	0	0.717074
Contig02229.g3	0	0.164033	0	0	0	0.01725	0.03684	0	0	0.01935	0.164786	0.225752	0.015742	0.083568	0	0.727321
Contig02229.g4	0	0.012143	0.030513	0.095691	0	0.092098	0.041307	0	0.022459	0.017849	0.037578	0.075678	0	0.034541	0.016852	0.476709
Contig02230.g1	0.384207	0.117481	0.0558	0	0.129337	0.252814	0.255425	0.387581	0	0	0.256046	0	0.184112	0.076299	0.340009	2.43911
Contig02230.g2	0	0	0	0.444974	0	0	0.226222	0	0	0	0	0	0	0	0.305835	0.977031
Contig02231.g1	0	0	0	0	0	0	0	0	0	0.234521	0.549102	0.554034	1.38305	1.85251	1.20975	5.78297
Contig02232.g1	0	0	0	0	0	0	0	0	0	0	0	0	0	0	0.335198	0.335198
Contig02234.g1	0	0	0	0	0	0	0	0	0	0	0.075092	0	0	0	0	0.075092
Contig02239.g3	0	0	0	0.747175	0.417542	0.814337	0	0	0	0.37042	0.351925	0.120189	0.186428	0.405035	0	3.41305
Contig02240.g1	0	0.054235	0.089584	2.6746	3.14051	3.14294	3.95018	2.50827	2.13963	5.45242	5.72199	5.59954	23.8902	22.0793	20.5774	101.021
Contig02241.g2	18.4781	4.70571	5.38905	17.0115	13.2464	14.9507	14.6646	8.3024	5.0361	25.2406	23.5242	25.3239	17.9232	26.5697	27.5635	247.93
Contig02243.g1	2.84097	2.29189	3.49847	0.449305	0	0.796987	0	0.613189	0.78038	0	0.237638	0	0	0.164749	0.419662	12.0932
Contig02243.g3	1.83564	1.83774	1.59084	0.223781	0	0.276241	0	0.330018	0.454288	0	0.126964	0	0	0.088237	0.236092	6.99985
Contig02243.g5	0.141896	0.104028	0.284862	0	0	0.020127	0	0	0	0	0	0	0	0	0.076677	0.62759
Contig02244.g2	3.04631	7.98588	9.47783	8.7122	6.3171	7.95124	1.93512	0.208366	0.216739	4.17483	4.71182	5.30369	1.59982	2.84248	0.391951	64.8754
Contig02245.g1	0	0	0	0	0	0	0	0	0	0	0.175158	0.268643	0.26908	0.443479	0.184395	1.34075
Contig02247.g1	0	0	0	0	0	0	0	0	0	0	0	0	0	0.346688	0	0.346688
Contig02247.g2	0	0	0	0	0	0	0	0	0	0	0	0	0	0.138494	0	0.138494
Contig02248.g2	0	0	0	0	0	0	1.2232	4.42967	4.348	7.18233	6.35925	8.27839	1.68633	3.96704	3.19918	40.6734
Contig02251.g1	0	0	0	0	0	0	0	0	0	0	0	0	0	0.241927	0	0.241927
Contig02252.g1	0	0	0	0	0	0	0	0	0	0.066534	0.152742	0	0	0.171404	0	0.39068
Contig02253.g1	0	0	0	0	0	0	0	0	0	0	0	0	0	0.4282	0	0.4282
Contig02253.g2	0	0.252955	0	0	0	0	0	0	0	0	0	0	0	0	0	0.252955
Contig02253.g4	0	0.10147	0	0.065667	0	0.153276	0	0	0	0.099358	0	0	0	0	0	0.419771
Contig02253.g7	0	0	0.483585	0	0	0	0.064538	0	0	0.53251	0.821474	0	0	0	0.41032	2.31243
Contig02253.g8	0	0	0	0	0	0	0	0	0	0	0	0	0.19303	0.263335	0	0.456365
Contig02255.g1	0	0.233217	1.69766	1.15705	0.326115	0.816195	1.4125	0.831456	1.82089	0.577572	1.37113	0.584901	0.548117	2.14344	3.01951	16.5398
Contig02255.g2	0	0	0.684512	0	0	0	0	0	0	0	0	0	0	0	0	0.684512
Contig02255.g3	0	0.096797	1.73412	0	0	0	0	0	0	0.079708	0.211663	0.154818	0.063848	0.244184	0.076968	2.6621
Contig02257.g1	0	0	0.215935	0	0	0.155331	0	0.1851	0	0.659392	0.601118	0.640252	0.148768	0	0	2.6059
Contig02260.g1	6.88999	0.456683	2.72294	4.5069	5.32823	4.42149	2.53761	1.52215	0	2.66412	2.35083	5.12792	1.43698	3.48126	2.99882	46.4459
Contig02263.g1	0	0	0	0	0	0	0	0.561205	0	0.815594	0.515981	0.489445	0.251179	0.445533	0	3.07894
Contig02264.g4	0	0.460471	0.254428	0	0	0.070163	0	0	0	0	0	0.087442	0	0	0	0.872504
Contig02265.g3	0	0	0	0	0	0	0	0	0	0	0	0	0.102377	0	0	0.102377
Contig02268.g1	0	0	0	0	0	0	0	0	0.0758	0	0	0.215116	0	0	0	0.290916
Contig02270.g2	0	0.269583	0	0.725824	0.691161	0.420687	0.151823	0	0.494616	0	0.071738	0.072814	4.23711	2.50519	3.90621	13.5468
Contig02271.g1	13.5504	22.0553	22.3021	14.9475	15.8061	18.21	15.6633	9.86167	8.28791	17.4745	17.4767	17.9205	14.4442	13.4952	14.0087	235.504
Contig02273.g1	0	0.242273	0	0	0	0	0	0	0	0	0	0	0	0	0	0.242273
Contig02273.g7	0.631289	0	0	0	0	0	0	0	0	0	0	0	0	0	0	0.631289
Contig02273.g8	0	0	0	0	0	0	0.125498	0	0	0	0.115183	0	0	0	0.150919	0.3916
Contig02274.g1	2.59149	0.905588	0	0	0.191739	0	0.318675	0	0	0.232748	0.309903	0.226063	0	0.463958	0.274506	5.51467
Contig02274.g2	0.904041	0.723162	0	0	0.322783	0	0	0	0	0	0.136773	0.51895	0	0.066486	0.134287	2.80648
Contig02275.g1	0	0.42814	0	1.28371	1.54671	1.64694	8.26475	7.29924	5.78256	3.22083	4.01184	4.0332	6.23067	5.89221	7.15929	56.8001
Contig02276.g1	29.9443	13.9009	10.0327	2.88241	3.35753	3.66631	0.322674	0.427252	0.838479	7.49115	6.32264	6.89304	35.4478	41.3433	25.726	188.596
Contig02276.g2	0	1.57795	8.2472	47.6766	51.2968	42.8799	16.5911	21.8676	21.3997	7.56463	8.13372	7.49615	8.36078	10.0793	12.7515	265.923
Contig02277.g1	12.4016	36.3837	33.4035	42.2706	30.7435	39.846	16.3226	7.11155	5.41593	23.4331	22.7458	23.2666	27.5499	27.7624	13.7986	362.455
Contig02277.g2	0.824478	0	0	0.410012	0	1.45623	0	0	0	0	0	0	0	0	0.842476	3.5332
Contig02279.g2	0	0	0	0	0	0.201871	0	0	0	0	0	0	0	0.098808	0	0.300679
Contig02283.g2	0.506452	0	1.14191	0.277088	0.133758	0.677764	0.198634	0	0	0	0.686216	0.522255	0.629062	0.22116	0.388665	5.38297
Contig02284.g1	0	0	0	0	0	0	0	0.188896	0	1.28012	1.88729	0.896485	1.01588	0.602806	1.08556	6.95704
Contig02285.g1	0	0.47826	1.21579	0.310441	0.405126	2.03775	0	0	0	4.06588	0.97644	3.7924	2.87557	3.45878	1.25312	20.8696
Contig02285.g2	0	0	0	0	0	0	0	0.212447	0	0	0	0	0	0	0	0.212447
Contig02286.g1	0	0	0	0	0	0.059464	0	0	0	0	0.064291	0	0	0.064631	0	0.188386
Contig02288.g1	0.242362	0	0.401336	0.859137	0.377947	0.158426	0.085919	0.324832	0.103111	0.245201	0.549026	1.00433	1.60096	1.25849	0.353211	7.56428
Contig02288.g2	0	0	0	0	0	0	0	0	0	0.253611	0.240924	0	0	0	0	0.494535
Contig02288.g3	0	0	0	0	0	0.097152	0.04201	0	0	0.13813	0.239441	0.101148	0	0.063333	0.030893	0.712107
Contig02291.g1	0.432463	0.858765	1.09805	0.938996	0.635426	1.30122	0.586817	0	0.269088	1.02901	2.13514	0.936191	0.574728	1.95954	0.583675	13.3391
Contig02291.g2	0.513782	1.54817	0.589879	0.091198	0.985991	0.099569	0.847651	0	0	0.80116	0.340916	0.272549	0.19037	0	0	6.28124
Contig02291.g3	0	0.88891	0.525262	0	0	0	0	0	0	0.325026	0.036469	0	0	0.594916	0	2.37058
Contig02291.g5	0	0.324552	0.220589	0	0	0	0.104106	0	0	0.105871	0.044276	0.206992	0	0.19219	0	1.19858
Contig02291.g6	2.14927	1.09237	0.391096	1.18671	1.10374	1.26706	0.259376	0	0.110389	1.38134	1.06282	1.33414	0.095897	0.485018	0	11.9192
Contig02291.g7	0	0.38084	0.10221	0.063962	0	0.278965	0.437542	0	0	0	0.25454	0.296193	0.219672	0	0	2.03392
Contig02291.g8	0	0.446943	0.310945	1.01025	0.839229	1.03418	0.229763	0	0.07754	1.3959	0.994299	1.31952	0.233335	0.547197	0	8.43909
Contig02293.g1	0.863519	2.18121	1.89823	2.56092	2.66513	2.67306	0.916745	0.491	0.06235	4.35208	4.79311	4.4181	1.32416	2.77576	1.13519	33.1106
Contig02295.g1	5.28799	2.64854	1.58168	0.824726	0.793156	0.952549	1.13735	0.347955	0.177145	5.34817	4.783	5.37974	4.22598	6.57031	1.79401	41.8523
Contig02297.g1	0	0.377114	1.22619	0.808351	0.590972	0.913055	3.45992	1.88128	2.82672	8.32203	8.40663	12.1187	8.24225	9.00099	7.10608	65.2803
Contig02297.g2	4.45741	3.1211	2.16173	2.88856	3.69102	1.99659	8.2609	7.1229	6.356	65.0347	60.984	60.7838	148.127	244.406	262.657	882.049
Contig02300.g1	0	0	0	0.078511	0	0	0	0	0	0.380681	0.070379	0.042273	0.038921	0.075114	0	0.685879
Contig02300.g3	0	0	0	0.516041	0.597197	0.409088	1.09451	0	0.12868	7.07829	6.22243	4.98113	2.22454	2.51011	3.71307	29.4751
Contig02300.g4	0	0	0	0.147556	0	0.131642	2.75121	1.09383	0.768735	5.08995	5.82459	9.32709	2.06457	3.39524	3.21435	33.8088
Contig02301.g1	2.05306	1.704	3.27004	0.145479	0.568983	0.099817	0.506816	0.895849	0.648223	0.877313	1.05097	0.587829	3.64629	4.01553	4.91653	24.9867
Contig02302.g3	0	0	0	0	0	0.029247	0.098847	0	0	0.15306	0	0.075127	0	0	0	0.356281
Contig02302.g7	0	0	0	0	0	0	0	0.345629	0	0	0	0	0.141031	0.051197	0	0.537857
Contig02303.g1	0	0.06945	0.042119	0	0.059157	0	0.114017	0	0	1.50494	1.544	1.44168	3.15273	2.47176	2.40163	12.8015
Contig02305.g1	47.9702	11.0324	0	7.46932	7.66999	7.55674	12.9151	20.3727	10.1991	10.3811	14.7968	12.1226	6.07125	4.07275	7.34786	179.978
Contig02311.g1	0	0.109763	0	0	0	0	0	0	0	0	0	0.076733	0	0	0	0.186496
Contig02313.g1	0	0	0	0	0	0	0.394254	0	0	5.06092	4.61026	5.72293	1.68738	2.05342	1.91935	21.4485
Contig02313.g2	0	0.187541	0.330231	8.42023	11.1111	10.5928	25.0733	14.5545	18.8036	15.2347	10.5137	12.4889	16.2845	18.2336	17.5314	179.36
Contig02314.g3	12.2622	2.44743	2.15568	19.2907	25.9506	17.3461	2.49559	1.56521	1.73024	5.54165	6.8137	4.01886	9.71384	11.0543	9.53154	131.918
Contig02315.g2	0	0	0	0	0	0	0	0	0	0	0	0.163209	0	0	0	0.163209
Contig02317.g2	2.50839	2.83662	1.71939	0.571583	0.682627	1.00679	2.61802	0.909734	0.500655	4.06743	3.38923	3.1981	2.4606	3.93598	1.97326	32.3784
Contig02317.g3	0	4.19637	2.45368	0.312639	0.630503	0.291254	1.25004	0.541142	0.256871	3.77077	4.36578	3.45001	2.71808	3.31838	1.44245	28.998
Contig02322.g2	0	0	0.188922	0	0	0	0	0	0	0.299645	0.099262	0.131991	0	0	0	0.71982
Contig02323.g1	300.208	168.222	476.905	1568.7	1699.11	1475.29	221.9	154.527	171.391	327.937	339.666	309.973	1733.58	1765.13	1617.69	12330.2
Contig02323.g2	0	0	0	0.277479	0	0.313125	0.511647	0.310067	0	0.255509	0	0	0.203248	0	0	1.87108
Contig02325.g2	0	0	0	0	0	0	0	0	0	0	0	0	0.324135	0.231002	0.192172	0.747309
Contig02325.g3	0	0	0.322213	0	0	0	0	0	0	0.071144	0	0	0.202453	0.578622	0.042211	1.21664
Contig02325.g5	0	0	0	0	0	0	0	0	0	0	0	0	0	0	0.285288	0.285288
Contig02326.g1	0	0	0	0	0	0.349129	5.12682	1.75358	0.517734	2.58395	4.36465	2.32033	3.43018	1.45973	2.21045	24.1165
Contig02327.g2	0	0	0.239945	0.604543	0.633407	0	0	0	0	0	0	0	0.115649	0	0	1.59354
Contig02327.g4	0	0	0	0	0.964565	0	0.246194	0.177417	0	0.725405	0.566466	1.16873	2.8069	2.12998	5.51652	14.3022
Contig02331.g2	0.353368	0	0	0	0	0.04888	0	0	0	0	0	0	0.03671	0.142123	0	0.581081
Contig02331.g6	0.542329	0	0	0	0	0	0.082846	0.062046	0	0.195842	0.327421	0.611936	0.168241	0.567477	0.266665	2.8248
Contig02331.g8	166.443	20.5064	19.972	21.2102	24.4919	21.665	18.181	15.3766	10.9459	13.6429	13.0639	14.1576	10.8529	11.6482	15.521	397.679
Contig02332.g1	1.22215	2.34728	8.05012	11.6315	12.0716	11.2977	3.83237	4.1541	3.18193	3.19442	4.32879	3.08538	0.442736	1.18146	0.813838	70.8354
Contig02333.g1	0.907936	0	0.129022	0.099687	0.254001	0.215762	0.184659	0.305952	0	0	0.738621	0.445932	0.301661	0	1.01989	4.60313
Contig02336.g1	0.585318	0.464138	0	1.24919	1.50289	0.716319	0.651926	0	0	0.88112	2.2235	1.0938	1.71473	1.81029	1.60024	14.4935
Contig02339.g1	0	0	0.280348	0	0	0.11945	0	0	0	0.985558	0.654919	0.949055	0.107817	0.30716	0.139152	3.54346
Contig02339.g2	0.883724	0.590535	0.795852	0.638658	0.261128	0	0	0	0	0	0	0	0	0	0	3.1699
Contig02339.g3	0.567581	0.135252	0.868684	0.918749	0.981833	0.207644	0.382877	0.608259	0	0	0	0	0	0	0	4.67088
Contig02339.g9	21.5524	0	0	7.23368	7.33621	5.61336	4.11745	3.1041	0	3.69221	0	0	4.80676	0	0	57.4562
Contig02340.g1	0	0	0	0.538588	0	0	0.152349	1.52893	0	4.08633	6.51782	5.1233	3.4147	4.89109	3.24787	29.501
Contig02341.g3	0	0	0	0	0	0	0.285484	0	0	0.192358	0.183393	0	0	0	0	0.661235
Contig02342.g1	4.96494	14.0798	6.78437	5.31503	4.83614	3.19432	10.1406	7.53517	4.43532	7.67526	8.03968	10.5566	4.36876	3.93525	5.2493	101.111
Contig02344.g1	0	0	0	0	0	0	0	0.095448	0	0	0	0.133432	0	0	0	0.22888
Contig02347.g1	0	0	0	0	1.45132	0	0	0	0	0	0	0	0	0	0	1.45132
Contig02347.g2	0	0.488007	0.439511	0	0.306749	0	0	0	0	0.426183	0.221309	0.105506	0	0.200179	0.179356	2.3668
Contig02348.g2	0	0.821741	0.202905	0.025587	0	0.135874	0.071485	0	0.073906	0.052078	0.137151	0.202163	0.115649	0.069333	0.121243	2.02912
Contig02348.g3	15.8327	16.7531	6.54404	4.05214	4.02241	4.52757	2.22943	0	0.278857	3.69823	4.18209	5.77212	1.17308	5.241	1.03697	75.3438
Contig02348.g5	0	0	0	0	0	0	0	0	0	0.290386	0	0.767131	0.224309	0.393422	0	1.67525
Contig02350.g1	2.20821	9.83726	7.06597	3.97019	5.2003	5.17108	5.83676	1.23707	2.13408	9.69346	9.09711	11.7334	5.32431	4.65633	2.85169	86.0173
Contig02350.g2	0.527039	0.363574	0.177186	0	0.207142	0.110246	0.3416	0.142558	0	0.212154	0.320958	0.07748	0.165866	0.13889	0.257232	3.04192
Contig02351.g1	0	0	0	0.11814	0.244637	0.07168	0.168783	0	0	0.316698	0.255804	0.416705	0.168622	0	0.068703	1.82977
Contig02351.g2	0.221135	0	0.220755	1.11725	0.238927	0.470515	0.164628	0.635265	0.264948	2.25454	1.42148	2.32302	0.597804	1.74101	1.55698	13.2283
Contig02352.g1	0	0.310282	0	0.92669	1.07912	0.739938	0.101708	0.511929	0.064217	0	0.285235	0	0.214121	0.024573	0.162475	4.42029
Contig02354.g2	0	0	0	0	0	0	0	0	0	0.10345	0	0	0	0.189672	0.077868	0.37099
Contig02354.g3	0	0	0	0	0	0	0.069702	0.149998	0	0.39987	0.638201	0	0.691344	0.130373	0.36407	2.44356
Contig02355.g1	0	0	0.353355	0	0.393955	0.511068	3.94117	1.47384	1.7851	2.25889	2.91012	2.64001	7.66129	6.56874	7.24103	37.7386
Contig02355.g2	0	0	0	0.921241	0.985058	1.01878	4.81093	2.7717	1.03712	6.66408	6.18892	5.87139	23.1118	22.9511	32.3795	108.712
Contig02357.g1	2.10816	0	0.103666	0	0	0	0	0	0	0	0	0	0.104143	0.374947	0	2.69091
Contig02359.g3	0	0	0	0	0	0	0	0	0	0.089649	0.038334	0.219155	0	0.039317	0	0.386455
Contig02359.g4	0	0	0	0	0	0	0.139261	0	0	0	0	0.024228	0	0	0	0.163489
Contig02360.g1	0	0	0	0	0	0	0	0	0	0	0.15753	0	0	0	0	0.15753
Contig02363.g1	3.21532	1.11544	0	0.105729	0.125076	0.315508	1.11781	0.666114	0.462316	0.911622	0.907841	0.753351	1.55878	3.9729	2.85014	18.078
Contig02363.g2	0	0	0.759597	0.455211	0	0	0.498904	0.995848	0	0.447063	2.42482	0.467951	40.546	47.9302	37.1388	131.664
Contig02364.g3	0.721466	0.13342	0.420768	0.446069	0.036873	0.362	0.112685	0	0.150364	0	0.281753	0.125869	0.253899	0.486211	0.125152	3.65653
Contig02365.g1	0	0	0	0.407925	1.03401	0	0	0	0	0	0	0	0.857782	0.725133	0.548836	3.57368
Contig02367.g1	0	0.073948	0.08413	0	0.102428	0.145461	0.152691	0	0.112481	0.248012	0.234681	0.393218	0.474413	0.289706	0.131039	2.44221
Contig02378.g1	0	0	0	0	0.102625	0	0	0	0	0	0	0	0	0	0	0.102625
Contig02382.g2	0	0	0.184343	0	0	0.18654	0	0	0	0.094346	0.247161	0.370003	0	0	0	1.08239
Contig02382.g3	0	0.881564	0.10565	0.638059	0	0.073597	0.061286	0.105624	0	0.151404	0.086051	0	0	0.139701	0	2.24294
Contig02382.g4	1.60396	1.07594	1.30365	0.561365	0.253213	0.779872	0.194602	0.215205	0	0.290377	0.286756	0.410961	0.378873	0.439566	0.183901	7.97825
Contig02384.g1	0	0.8562	2.50195	3.34361	7.43707	6.99109	11.9566	3.19139	1.31381	23.7006	23.2322	21.4837	35.3856	45.2227	35.7094	222.326
Contig02385.g16	70.054	0.526399	0.956049	0.819239	0.612999	0.482399	0.296606	0.755025	0.604157	0.206738	0.173751	0.340268	0.074516	0.21692	0.270129	76.3892
Contig02385.g2	216.457	104.259	49.3967	55.0725	47.7419	40.131	15.542	205.87	225.894	11.2051	19.732	12.591	12.732	31.9603	63.1979	1111.78
Contig02385.g9	16.4862	7.28612	3.67081	5.32623	3.61371	2.18724	4.13736	11.4175	41.1867	12.2119	23.6196	1.99181	2.22992	3.6497	1.95786	140.973
Contig02386.g5	0	0.196671	0.235257	0.388005	0.32511	0.468134	0.164265	0.065643	0	1.03198	0.523433	0.322208	0.24177	0.419095	0.215555	4.59712
Contig02386.g6	4.26466	0.105167	1.05583	0.799589	0.488034	0.566102	1.6366	0.618323	0.271816	2.74036	1.30249	2.0469	0.941406	1.53194	1.41978	19.789
Contig02386.g7	0	0	0	0.167404	0.268109	0.067781	0	0	0	0	0.294169	0.033785	0	0	0	0.831248
Contig02386.g8	5.05326	0.585655	0.632402	3.6306	5.67405	4.74586	1.25807	3.43511	1.16798	3.58519	4.51996	2.78249	1.7258	1.25632	0.899563	40.9523
Contig02387.g1	0.027195	0	0.011537	0.035044	0.036371	0.016858	0.118007	0.011865	0.030785	3.38374	4.59018	4.07327	1.07007	2.29122	0.763181	16.4593
Contig02391.g1	32.3194	15.0862	8.7984	4.86034	6.39403	6.23151	13.5789	11.892	5.53646	10.2638	13.3742	10.196	10.2005	11.3077	12.2579	172.297
Contig02393.g2	0	0	0	0	0	0	0	0	0	0	0	0	0.861614	0	0	0.861614
Contig02395.g1	0	0	0	0	0	0	0	0	0	0.173081	0	0.089786	1.08076	1.5514	1.42255	4.31758
Contig02397.g1	0.607351	0.122917	0.221137	0.469663	0.177095	0	0.832369	0	0.117427	0	0.449938	0	0.067001	0.377327	0.194181	3.63641
Contig02397.g2	0.380745	0.183719	0.366038	0.34402	1.29659	0.463742	1.48937	0.197635	0.737503	9.28726	8.09616	7.57243	1.8836	1.80624	0.576116	34.6812
Contig02397.g3	0.514933	0.089733	0.338548	0	0.047881	0.028081	0.104246	0	0	0	0	0	0.026179	0	0	1.1496
Contig02397.g6	0.483241	0	0.399603	0.318489	0	0.077026	0	0	0	0	0.088706	0	0	0	0.124319	1.49138
Contig02397.g7	0	0	0.093235	0.002512	0	0.00191	0.056968	0.355997	0	0.156421	0.035863	0.41581	0.057224	0	0	1.17594
Contig02398.g1	2.22578	1.03066	1.08518	5.31266	6.98964	9.34899	19.7285	16.7501	11.3047	11.1608	9.66162	10.145	12.6832	13.128	18.1034	148.658
Contig02402.g3	0	0	0.045637	0	0	0	0	0	0	0	0	0	0	0	0	0.045637
Contig02402.g4	0	0	0.028494	0	0	0	0	0	0	0	0	0	0	0	0	0.028494
Contig02402.g5	0	0	0	0	0	0	0.218602	0	0	0	0	0	0.30404	0	0	0.522642
Contig02402.g6	0	0	0	0.042426	0	0	0	0	0	0	0	0	0.094342	0.059717	0.064788	0.261273
Contig02402.g7	0	0	0	0.062086	0	0	0	0	0	0	0	0	0	0	0.077171	0.139257
Contig02403.g1	5.27269	1.41586	3.82831	3.07389	1.72147	2.64783	2.99697	3.46837	0.76684	3.07297	1.47406	0.67758	2.43673	1.30579	2.36512	36.5245
Contig02403.g2	0	0	0	0	0.266877	0	0	0	0	0.271495	0	0	0	0	0.69073	1.2291
Contig02404.g1	0	0	0	0	0	0	0	0	0	1.27227	2.21446	1.51458	0.311984	0.796916	0.548417	6.65863
Contig02406.g1	0	0	0.077886	0	0.093106	0	0	0	0	0.075406	0.043345	0	0.057761	0.013568	0	0.361072
Contig02406.g2	0	0	0	0	0	0	0.055932	0	0	0.044276	0.210735	0	0	0.694937	0	1.00588
Contig02410.g6	0	0	0	0.103507	0	0.054055	2.05255	0.959503	1.1402	0.851682	1.27584	1.17108	2.40981	2.73877	2.41626	15.1733
Contig02411.g1	0	0	0	0	0	0	0	0	0	6.0595	1.44775	2.86441	0	0.508105	0	10.8798
Contig02411.g2	0	0	0	0	0	0	0	0	0	0	0.045784	0.16863	1.11264	1.03354	0.97916	3.33975
Contig02412.g1	0	0	0	0	0	0	0	0	0	0	0	0	0.319418	0.536304	0	0.855722
Contig02413.g1	0	0	0	0	0	0	0	0	0	0	0	0	0.015356	0.532392	0	0.547748
Contig02416.g1	0.766046	0.345202	0.578412	1.00381	1.30699	1.07706	0.297922	0.584821	0.140521	0.150656	0.367915	0.404815	0.313926	0.21339	0.705185	8.25667
Contig02416.g2	0	0	0	0	0	0	0	0	0	0	0	0	0	0.481453	0	0.481453
Contig02418.g1	0.87536	0.266176	0.470328	0	0.104099	0	0	0	0	0	0.127336	0	0	0.129307	0	1.97261
Contig02418.g2	7.66877	6.00371	6.72219	0.135143	0.137397	0.278824	0.034207	0	0.03689	0.157068	0.381341	0.159816	0.022498	0.028332	0.023187	21.7894
Contig02419.g1	0	0	0	0.097894	0.027752	0.06389	0.010597	0	0	0	0	0	0.027176	0.042272	0	0.269581
Contig02421.g1	0	0	0	0	0	0	0.568719	0	0	0.568743	0.753802	0.233117	0	0.271014	0.208898	2.60429
Contig02423.g1	0	0	0	0	0	0	0	0	0	0.189882	0	0.522173	0.397679	0.526686	0	1.63642
Contig02424.g1	0	0	0	0.063387	0	0	0	0	0	0.201047	0	0.103868	0	0	0.05325	0.421552
Contig02426.g1	6.14716	1.48365	7.12556	14.1212	15.4311	8.79949	1.75023	0.506993	1.37668	16.2419	18.0337	16.7318	112.734	137.032	117.176	474.692
Contig02426.g3	0	0	0	0.599792	0.524138	0.618598	0	0	0	0.123364	0	0.285553	0.054017	0	0	2.20546
Contig02427.g1	1.4547	17.3253	11.4451	15.477	8.71351	14.9622	6.50552	0.44856	0.65476	15.4583	14.1765	13.6811	6.3307	8.95511	0.711392	136.3
Contig02428.g2	0	0	0	0	0.292212	0	0	0	0	0	0.670854	0	0	0	0.125892	1.08896
Contig02428.g3	0	0	0	0	0	0	0	0	0	0.377317	0	0	0.124852	0	0	0.502169
Contig02432.g1	0	0	0	0	0.239749	0	0.53504	0	0	1.56898	0.874042	3.4259	3.41098	6.83236	4.38123	21.2683
Contig02433.g1	0	0	0	0	0	0.135813	0	0	0	2.26401	2.04636	3.29192	8.98369	6.42736	7.44472	30.5939
Contig02434.g1	0	0.580084	0.144603	0.0919	0.430098	0.471846	0.386888	0	0	0.494602	0.743781	0.539666	0.199126	0.610136	0	4.69273
Contig02434.g3	0.836366	0.19122	0.271829	0.258064	0.341157	0.510953	0.609606	0.075964	0	0.493035	0.647685	0.468262	0.881827	0.712067	0.528974	6.82701
Contig02435.g1	0	0	0	0	0	0	0.457471	0	0	1.18457	0.72342	0.552588	1.19012	0.988943	1.60886	6.70598
Contig02436.g1	0.560191	2.60893	2.29377	1.86393	1.15276	2.58919	0.450134	0	0	2.1091	1.39327	2.67706	1.36376	1.4916	0.78991	21.3436
Contig02437.g1	0	0	0	0.447503	0	0	0	0	0	0	0	0	0	0	0	0.447503
Contig02437.g2	0.463077	0.143847	0.421385	0.153364	0.046337	0.07945	0.762228	0.677726	0.23844	0.884936	0.660731	1.56123	0.768509	0.813971	0.80041	8.47564
Contig02438.g1	0	0	0	0	0	0	0	0	0	0.072763	0.056087	0	0	0.146903	0.03582	0.311573
Contig02438.g2	0	0	0	0	0	0	0	0	0	0	0	0	0.126614	0.200925	0	0.327539
Contig02438.g3	0	0	0	0	0	0	0	0	0	0	0	0.069311	0.267042	0.563798	0	0.900151
Contig02440.g2	11.5195	1.72938	0.423425	0.559236	0.451838	0.3346	0.441552	1.17713	1.28817	0.256612	0.262124	0.400321	0.406462	0.334094	0.621798	20.2062
Contig02440.g3	33.8348	25.4898	15.457	16.4152	12.0252	11.6788	4.10414	36.7261	35.5125	5.20945	6.34174	6.44287	3.71652	6.25063	12.3095	231.514
Contig02445.g1	0	0	0.34708	0	0	0	0	0	0	0	1.22993	0	0.301929	0.348165	0.269426	2.49653
Contig02448.g1	0	0	0.043796	0	0	0	0	0	0	0	0.076749	0.139172	0.170741	0.458418	0.218857	1.10773
Contig02448.g3	0	0.079181	0	0	0	0	0	0.203041	0	0	0	0	0	0.060584	0.145444	0.48825
Contig02450.g1	5.77326	5.89836	6.93159	4.59019	4.02428	5.00501	9.56114	7.24013	4.6865	7.4279	6.92912	8.89019	10.4925	11.6067	10.8922	109.949
Contig02452.g3	0	0.179666	0.355399	0	0	0	0	0	0	0	0	0	0	0.045657	0	0.580722
Contig02452.g5	1.26277	0.297718	0.770857	0.132388	0	0	0	0	0	0	0	0	0.07737	0	0	2.54111
Contig02452.g6	8.47697	1.16066	2.80398	0.117205	0	0.131253	0.209015	0	0	0.514683	0.408413	0.771679	0.207745	0.200322	0.265501	15.2674
Contig02452.g7	20.3336	1.00966	2.46106	0	0.241826	0	0	0	0	0.185356	0.115162	0.114374	0.569756	0.467065	0.219866	25.7177
Contig02457.g1	0	0	0	0	0	0	0.243917	0.073288	0	0.408692	0.558667	0.385622	0.547309	0.784623	0.18985	3.19197
Contig02460.g3	0	0	0.046437	0	0.029603	0	0	0	0	0.121794	0.102743	0.012114	0	0	0	0.312691
Contig02460.g4	1.28287	0	0.074492	0	0	0	0	0	0	0	0	0	0	0	0	1.35736
Contig02464.g1	0	0.059218	0	0.044349	0	0	0.174253	0	0.238362	0.259176	0.346847	0.612487	0.388574	0.22745	0.725151	3.07587
Contig02464.g4	0	0	0	0	0	0	0	0	0	0.39172	0.4939	0.403174	0.110702	0	0.419157	1.81865
Contig02466.g1	0	0.198545	0	0	0.346452	0.618416	3.18059	0	0	5.02782	6.92626	6.24747	6.50924	5.78629	4.32806	39.1691
Contig02466.g2	0	0	0	0	0	0	0	0	0	0.47516	0.240498	0.026893	0	0.578811	0	1.32136
Contig02466.g3	0	0	0	0	0	0.183293	0	0	0	1.20531	1.47344	0.725482	0	0.522203	0	4.10972
Contig02468.g1	1.64677	0.207832	0.746289	0	0	0.180534	0.140011	0	0	0.052415	0.281585	0.695035	0	0.065561	0.051986	4.06802
Contig02471.g14	0.389276	0	0	0	0	0	0	0	0	0	0	0	0	0	0	0.389276
Contig02471.g3	0	0.093242	0.006085	0	0	0	0	0	0	0.110947	0	0	0.141433	0.180596	0.008238	0.540541
Contig02471.g7	0.389276	0	0	0	0	0	0.05589	0.029105	0	0	0	0	0	0	0	0.474271
Contig02472.g1	0	0	1.00395	0.433514	0.247486	0.325802	0.385387	0.640218	0.647186	1.34161	1.06689	1.07794	1.20734	0.931812	3.0508	12.3599
Contig02475.g1	40.2404	13.1953	38.7358	383.623	368.611	299.381	6.66232	14.3941	19.9641	11.2016	13.5466	8.18988	37.359	36.5101	33.5382	1325.15
Contig02475.g2	0	0.136696	1.13008	0	0	0.746964	0	0	0	0	0	0	0.344913	0	0	2.35865
Contig02475.g3	18.6936	4.54569	10.6445	27.9009	32.8166	31.1921	25.5804	17.6502	21.244	28.6617	30.4501	28.7686	28.6469	25.317	34.5593	366.671
Contig02476.g1	10.7238	4.25684	5.70607	6.18604	6.79066	4.20356	5.87617	6.46284	5.5307	6.26032	6.80589	8.19393	5.22414	3.67251	5.11102	91.0045
Contig02477.g1	3.42856	5.80665	9.14822	11.697	11.5133	15.0077	2.50726	1.55624	0.866925	6.62357	7.04817	9.40972	2.75312	4.37438	1.0133	92.7541
Contig02478.g1	0	0	0	0.187514	0	0.631645	0	0	0	0.560067	0.506223	0.188378	0.127572	0	0	2.2014
Contig02478.g2	0	0	0.198448	0.070392	0	0.453735	0.254593	0.153013	0.219791	0.450762	0.085688	0.236407	0.207336	0.094598	0.389043	2.81381
Contig02479.g1	0	0	0	0	0	0	0	0	0	0	0	0	0	0.064093	0	0.064093
Contig02479.g2	0	0	0	0.275142	0.098333	0	0.61528	0	0	2.27257	1.70681	0.971853	1.21604	1.8445	0.462511	9.46303
Contig02479.g6	0	0	0	0.294122	0	0	0.515239	0	0	0	0.327741	0.145249	0	0.613008	0.12015	2.01551
Contig02484.g1	46.7078	26.3091	51.5039	39.1913	50.1207	53.2995	35.9124	10.6588	10.8208	38.8075	41.6314	36.6708	26.0437	22.62	26.401	516.699
Contig02484.g2	0	0.284907	0	0	0	0.203225	0	0.414619	0	0	0	0	0	0.070683	0	0.973434
Contig02484.g5	0	0	0.777784	0.782175	0.402514	0	0.275144	0	0	0.522097	0	0	1.24839	1.0936	0.730606	5.83231
Contig02485.g1	287.074	215.243	169.418	33.7591	35.8027	32.8778	23.4085	45.4118	40.1682	22.8162	15.0278	21.2661	19.7958	25.4148	34.7083	1022.19
Contig02495.g2	0	0	0.226406	0.128633	0.317129	0	0.04086	0.159585	0.131398	0.135114	0.270372	0.228103	0.286308	0.198009	0.279796	2.40171
Contig02495.g3	0.37628	0.142656	0	0.093266	0	0	0.065788	0	0	0.11733	0.180757	0.258972	0.025534	0.291006	0.178986	1.73057
Contig02496.g2	0	0	0.094422	0	0	0	0	0	0	0	0	0	0	0	0.078632	0.173054
Contig02497.g1	6.92143	0.575629	1.37501	0	0.444281	0.300943	1.14586	1.65128	0.341615	0.342781	1.19631	1.74926	0.612906	0	0.717082	17.3744
Contig02497.g3	4.65614	4.3338	4.9434	1.4011	1.33027	1.55815	3.62162	1.06386	1.04195	3.18634	3.25477	2.27488	3.14454	2.262	4.08785	42.1607
Contig02497.g4	0	0.196332	0	0	0.17887	0.611819	0	0	0	0.330393	0	0.30251	0	0.094665	0	1.71459
Contig02497.g5	0	0	0.068024	0	0.104805	0	0	0	0	0.031005	0.106782	0	0	0.072076	0	0.382692
Contig02497.g8	0	0.708078	1.17274	2.43851	1.56885	2.76187	0.248689	0.544466	0	0.550113	1.14147	1.61566	0	0	0	12.7505
Contig02502.g1	0	0	0.447149	1.81879	2.62305	2.07572	0.775799	0	0	0	0	0	0	0	0	7.7405
Contig02502.g2	0	0.391432	0.406345	0.248264	0.313061	0	1.29688	0	0.648898	1.5936	0.887328	1.92385	0.385058	0.400386	0.346132	8.84123
Contig02508.g1	9.52453	3.33089	1.15915	1.51387	1.73378	0	1.17709	2.30913	1.94575	0.578566	0	1.56388	0.830159	0.278441	0	25.9452
Contig02509.g1	0	0.153039	0.233565	0	0	0	0.310556	0	0	0	0	0.254497	0	0	0.243379	1.19504
Contig02512.g1	0	0	0	0.257355	0.217426	0.322529	23.8461	1.15071	0.486867	23.2098	22.0174	25.9482	32.6364	34.4931	22.51	187.096
Contig02512.g2	0	0.29203	0.410361	0	0	0.220768	0.230513	0	0	0.524884	0	0.139553	0	0.706931	0.09345	2.61849
Contig02515.g1	0	0	0	0.242039	0	0	0.840692	0	0	0.619458	0.497931	0	0.627201	0.918017	0	3.74534
Contig02516.g1	0	0	0	0	0	0	0	0	0	0.311128	1.3336	1.23798	1.2169	1.42992	1.72906	7.25858
Contig02517.g1	0	0	0	0	0	0.236543	0	0.206196	0	0	0	0	0	0	0	0.442739
Contig02518.g1	103.197	12.169	3.6243	1.15338	3.16842	2.63418	3.84984	1.96883	1.03306	1.81293	2.93527	1.58136	2.3022	3.09754	2.80447	147.332
Contig02518.g3	5.25165	7.43483	3.55925	1.80154	3.37679	2.07512	0.465068	0.912856	0.303116	2.4297	1.91726	1.30397	0.754314	1.5033	0.473438	33.5622
Contig02520.g2	0	0	0	0	0	0.162005	0.01187	0	0	0	0	0.29179	0.084456	0	0.257004	0.807125
Contig02520.g4	0.672689	0.146593	0	0	0	0.385201	0.071095	0	0	0.514099	0.235544	0.114115	0	0.719983	0	2.85932
Contig02521.g1	0	0.217698	0	0	0	0	0.0996	0	0.241473	0	0.242274	0	0.495184	0.414471	0.175427	1.88613
Contig02523.g1	0	0.694127	1.13682	0	4.01894	1.64194	0.728392	0.280148	0	0.506364	0.342161	0	0	0.419227	0	9.76812
Contig02528.g4	0	0	0	0	0	0	0	0	0	0	0	0.050975	0	0	0	0.050975
Contig02531.g1	0	0	0	0	0	0	0	0	0	0	1.22429	0.34292	0.883777	0.567716	0.40778	3.42648
Contig02532.g1	0.741649	0.094537	0.074364	1.76357	2.29575	2.0846	1.83385	1.24371	1.20007	1.14802	2.38713	1.99879	0.618509	0.673673	0.626087	18.7843
Contig02532.g2	63.3464	15.3401	9.62139	1.50341	2.24859	3.11165	10.9951	5.91311	2.87601	20.0321	23.6589	25.2722	16.3378	18.9356	23.387	242.579
Contig02533.g1	0.196922	0.546282	0.113572	0	0.020503	0.099976	0.09007	0.035819	0	0.190133	0.247716	0.272572	0.093686	0.138919	0.070702	2.11687
Contig02536.g1	10.9121	13.3492	14.912	117.101	135.199	109.702	405.245	63.2558	51.393	525.982	503.466	551.703	89.1768	100.609	100.861	2792.87
Contig02536.g2	0	0	0	0	0	0.448124	1.68105	2.32727	2.01486	1.70542	1.06294	3.40675	1.99751	3.61083	4.30014	22.5549
Contig02538.g2	3.62946	0.894148	0.37511	1.00618	1.20922	0.852003	1.18233	1.50816	1.84567	1.75573	1.52184	1.95222	1.00549	1.24775	1.56393	21.5493
Contig02542.g1	0	2.10808	1.45255	3.39115	3.10382	3.14107	1.4183	0	0	2.62952	3.25079	3.97004	1.18383	2.53243	0	28.1816
Contig02542.g2	0.665571	3.44608	0.90165	4.15759	4.7593	5.4883	3.02274	0.637808	0.344852	4.16412	5.04376	4.88265	1.99357	3.22756	1.3688	44.1043
Contig02542.g3	2.87123	2.05184	1.9201	3.69917	4.30414	4.95512	3.0332	1.12507	0.190955	4.83577	3.67678	3.85289	2.26758	3.96056	4.2857	47.0301
Contig02545.g2	0	0.752932	0.178474	0.089663	0	0	0.107008	0	0	0.227014	0.085332	0	0	0.080671	0	1.52109
Contig02545.g3	0	2.06239	0.486487	0	0.40018	0	0.091398	0	0	0	0.420511	0.165654	0	0	0	3.62662
Contig02545.g4	0	0	0.00719	0	0	0	0	0	0	0	0.013705	0	0	0	0	0.020895
Contig02545.g5	0	0	0	0	0	0	0	0	0	0	0.158713	0	0	0	0	0.158713
Contig02547.g3	0	1.45151	0.274786	1.55061	1.04126	0.473674	0	0	0	0	0.437712	0.057432	0.09445	0	0.054692	5.43612
Contig02547.g6	0	0	0.066518	0	0	0	0.230745	0	0	0.493121	0.313375	0.246068	0.139719	0.024042	0.407157	1.92074
Contig02549.g1	3.78268	44.5883	40.3642	26.4425	24.4063	32.2557	6.74541	1.81797	1.37744	21.7199	19.5198	18.6351	21.9149	19.5755	3.54901	286.695
Contig02551.g2	0	0	0.052386	0	0	0.016751	0.023792	0	0	0	0	0.066171	0	0	0	0.1591
Contig02551.g3	0	0	0.358033	0	0.272949	0	0	0	0	0	0	0	0.092721	0	0	0.723703
Contig02552.g1	0	0	0	0	0	0	0	0	0	0.442437	0.247194	0.133102	0.143513	0.287111	0.127369	1.38073
Contig02553.g1	116.155	340.077	285.543	51.3671	44.4893	50.9263	24.7441	11.1363	10.9848	41.1339	41.4538	50.1084	38.3042	46.4605	25.2403	1178.12
Contig02555.g2	1.12762	1.9917	0.967727	4.92948	7.73404	3.89789	4.32374	4.44934	1.71436	8.82817	7.31089	10.4719	16.1664	8.3991	15.4979	97.8102
Contig02556.g1	1.68746	4.89839	3.82596	4.67759	3.76265	3.65693	3.42241	0.488073	0.219662	11.756	10.396	11.8611	11.2761	12.2593	4.62075	88.8084
Contig02558.g1	0	0	0	0	0	0	0	0	0	0	0	0	1.36264	0.344213	1.71134	3.41819
Contig02560.g2	0	0.121524	0.336625	0	0.488287	0.979896	0	0	0	0.4033	0.196651	0	0.447175	0.557978	0.126586	3.65802
Contig02561.g1	0	0	0	0	0	0	0.636947	0	0	19.452	18.6743	19.4894	35.5796	38.7918	39.5842	172.208
Contig02562.g1	0	0.758003	0.467717	1.29704	1.22369	1.67514	0.483613	0	0	2.60365	1.47486	3.52434	0.367419	0.681096	0.360385	14.917
Contig02564.g2	5.01166	1.29767	1.50131	0.483735	0.511294	0.542763	1.67221	0.351802	0.34549	2.98131	2.34721	1.99547	0.657027	1.37719	1.52298	22.5991
Contig02564.g3	0.46563	0.167919	0.644727	0.155297	0.067339	0.065155	0.240105	0	0	0.262641	0.513436	0.570107	0	0.140836	0.090016	3.38321
Contig02564.g4	0.681097	1.33336	1.05761	1.54207	1.98917	0.831849	1.24853	2.05111	1.34096	1.83073	1.08038	0.579737	2.42097	1.98073	1.84489	21.8132
Contig02567.g1	0	0	0	0	0	0	0	0	0	0.218356	0.132026	0.097992	0.218339	0.091064	0.260225	1.018
Contig02573.g1	5.43389	14.3482	8.58394	21.3147	20.8895	20.3741	29.1964	10.1117	8.94958	251.675	248.658	246.581	121.572	139.936	120.899	1268.52
Contig02573.g2	0	0.329359	1.2908	41.9071	39.1906	31.4941	16.9766	22.7882	28.8064	16.7722	18.3832	14.6045	15.9465	12.1311	18.8137	279.434
Contig02573.g3	0	0	0	0	0	0	0	0	0	0	0	0	3.35136	6.09515	4.11227	13.5588
Contig02576.g1	66.6616	56.481	51.8809	22.7291	22.6772	24.0203	14.4424	10.8935	11.0908	14.5642	13.6241	15.0185	13.1451	11.434	16.169	364.832
Contig02577.g1	0	0.193093	0	0.212227	0.431438	0.111979	0.508377	0.103249	0	0.189133	0	0.073575	0	0.254532	0.363073	2.44068
Contig02577.g2	15.8723	15.3883	8.22901	2.55999	1.8667	3.45539	1.20942	2.97622	7.37622	3.88027	3.78498	4.96801	0.27555	0.868975	0.311523	73.0228
Contig02580.g1	0	0	0	0	0	0	0	0	0	0	0	0.07718	0.480369	0	0	0.557549
Contig02580.g2	0	0	0	0	0	0	0	0	0	0.474182	0	0	0.674455	0	0.097638	1.24628
Contig02581.g1	1.09818	43.7882	34.2167	13.7724	12.83	14.5098	10.9853	3.68631	0	25.2999	20.9615	20.4765	13.845	17.6672	5.18	238.317
Contig02581.g2	853.78	1746.46	800.269	437.322	497.889	466.227	910.962	582.461	554.454	1072.7	1048.75	1072.82	1533.05	1361.71	1550.95	14489.8
Contig02582.g1	13.9516	3.39074	2.94034	0.319152	1.31022	0	2.05057	0.752763	0.30471	10.2066	11.685	10.1648	23.2866	23.6097	23.5946	127.567
Contig02584.g1	3.91799	48.8302	21.3581	6.69988	6.77337	7.12919	2.34716	1.46102	1.00292	4.26542	3.76682	3.3065	2.5714	3.31948	1.72053	118.47
Contig02586.g1	0.866071	1.11514	2.07506	9.00291	8.53594	8.01459	5.71782	1.26681	1.35438	4.06253	4.24789	2.67986	0.652959	1.41196	0.603986	51.6079
Contig02588.g1	3.83143	9.87022	4.80082	2.12803	1.53286	1.32935	2.13838	1.04484	0	6.04455	4.23457	5.37014	2.87784	2.51158	0	47.7146
Contig02589.g1	0.737856	0	0.775561	0	0	0.338914	0	0.48815	0	0.29728	0	0	0	2.53828	1.35185	6.52789
Contig02590.g1	0	0.047475	0	0	0.086013	0	0	0	0	0.133876	0.041002	0	0	0	0.052169	0.360535
Contig02591.g1	0	0	0	0.234831	0	0	0	0	0.042771	0	0	0	0	0	0	0.277602
Contig02596.g1	2.43454	8.14086	9.53544	10.5345	7.79902	13.3847	2.06515	0.520659	0.981425	12.2854	11.7114	10.7389	6.89312	11.8848	1.13458	110.044
Contig02596.g2	0.010647	0	0	0	0	0	0	0	0	0	0	0	0	0	0	0.010647
Contig02596.g3	0	0	0	0	0	0	0	0	0	0	0.017895	0	0	0	0	0.017895
Contig02596.g4	0	0	0	0	0	0	0	0	0	0	0.017895	0	0	0	0	0.017895
Contig02596.g6	0	0	0	0	0	0	0	0	0	0.177167	0.035791	0	0	0	0	0.212958
Contig02601.g1	6.35594	3.21732	5.22835	8.73887	7.42492	6.68473	10.7491	9.11777	9.84823	9.35499	6.8787	7.16679	7.04203	7.62205	8.38891	113.819
Contig02601.g2	0	0	0.189457	1.17571	3.41593	1.52904	1.11683	0.470677	0.513255	1.36253	1.37793	0.130195	0.519402	1.06681	0	12.8678
Contig02602.g2	0	0	0	0.099626	0.320683	0.19022	0	0	0	0	0.17079	0	0	0.32003	0.207322	1.30867
Contig02604.g1	0	0.093471	0	0	0.079065	0.268918	0.248803	0.059787	0.097744	0.282148	0.196082	0.160948	0	0.094096	0.446897	2.02796
Contig02605.g1	0.374422	0	0.737095	0	0.239026	0.50872	0.235418	0.149102	0	0.235299	0.137285	0	0.245606	0	0	2.86197
Contig02605.g2	0	0.057438	0.157587	0.287717	0.250713	0.426462	0.358377	0	0	1.5419	1.33072	1.10627	0.780579	0.469518	0.505878	7.27316
Contig02606.g1	0	0	0.201805	0.596504	0.372944	0.342537	0	0	0	1.32999	0.339186	0	0.791411	0.697201	0.590594	5.26217
Contig02608.g1	0	0	0.052632	0.116504	0	0	0	0	0	0.602317	0.486297	0.22125	0.216083	0.36362	0	2.0587
Contig02608.g2	0	0.507767	0.31745	0.215305	0.570561	0	0	0	0	0.666769	0.894123	0.52596	0.739646	0.51841	0	4.95599
Contig02608.g4	6.681	3.83159	1.81659	0.189868	0.498742	0.244081	0.78386	0.437195	0.740492	3.37925	1.46965	3.01164	1.33568	1.29424	0.372133	26.086
Contig02610.g2	0	0	0	0	0	0	0	0	0	0.267943	0	0	0	0	0	0.267943
Contig02615.g1	0.105361	0	0.032002	0.038415	0.036863	0.08148	0.092779	0	0	0.149363	0.060157	0.071676	0.024029	0.068451	0.013609	0.774185
Contig02618.g1	0	1.13666	0	0.096615	0.135956	0.278176	0	0.096097	0	0.144511	0.125404	0.514422	0.354098	0.24237	0	3.12431
Contig02621.g1	0	0	0.822658	0	0	0	0	0	0	0.037275	0	0.071104	0	0.396422	0	1.32746
Contig02621.g2	0	0	0	0	0	0	0	0	0	0	0.135009	0	0	0.615147	0	0.750156
Contig02627.g3	0.15774	0	0.039501	0	0.029603	0	0	0	0	0.350774	0.246186	0.292504	0	0.04992	0	1.16623
Contig02627.g4	0	0	0	0	0	0	0	0	0	0	0	0.008478	0	0	0	0.008478
Contig02627.g5	0	0	0.365249	1.00699	1.7108	0.924439	0.293673	0.1334	0	0.320457	0	0.243288	6.16881	8.20985	10.2772	29.6542
Contig02635.g3	4.41698	0	0.147201	0	1.99827	0	0.399697	0	0	0.362054	0.641585	0.552149	1.39119	2.54207	1.99588	14.4471
Contig02638.g1	1.53209	0.955432	0.089998	0	0	0	1.22955	0.747686	0.926048	1.57051	1.32131	1.15033	1.52609	0.613285	0.36932	12.0317
Contig02639.g1	0	0	0	0	0	0	0	0	0	0	0	0	22.3974	9.13607	10.4395	41.973
Contig02644.g2	0	0	0	0	0	0	0	0	0	0	0	0	0.089791	0.197409	0	0.2872
Contig02645.g1	15.5115	6.78595	2.0643	1.725	2.14951	2.73848	1.8338	0.461288	0.626588	2.4703	2.14219	2.05145	1.35501	1.65692	1.37748	44.9498
Contig02646.g1	2.41991	18.6538	8.81921	7.52375	9.72717	8.64302	13.9028	2.05079	1.74734	62.9316	71.448	64.1275	19.0603	27.8711	7.25208	326.178
Contig02654.g2	0	0	0.038447	0	0	0	0	0	0	0	0	0	0	0.238124	0.04042	0.316991
Contig02662.g2	0	0	0	0	0	0	0.299007	0	0	0.615061	0.797395	0.898794	0	0.191065	0	2.80132
Contig02666.g1	0.166598	0	0	0.020068	0.075813	0	0.051465	0	0	0.096386	0.046828	0.030491	0.035454	0.216273	0	0.739376
Contig02670.g6	0	0	0	0	0	0	0	0	0	0.0927	0.124325	0	0.075011	0.466332	0.076002	0.83437
Contig02700.g1	0	0	0	0	0	0	18.4456	8.30821	4.36869	1.96657	2.22152	1.92678	29.5638	21.0065	22.2466	110.054
Contig02706.g1	4.93403	5.94031	10.7332	5.04949	6.04204	6.76788	13.5292	3.77353	0.799282	22.8321	19.6786	28.4935	5.99809	18.0327	11.9026	164.506
Contig02707.g1	80.6924	172.391	111.689	51.2715	59.4414	56.7053	65.4997	67.6761	33.9576	76.5471	77.851	65.1514	142.852	128.804	125.786	1316.32
Contig02707.g2	0	0.714886	0.670356	0.803788	0.302921	0.68652	0.435737	0.334474	0	0.76035	0.167206	1.04541	0.430556	0.979389	0.496543	7.82814
Contig02707.g3	42.3124	12.4984	10.0626	4.05962	4.32331	3.982	7.16572	8.1351	6.30647	4.91883	6.87483	6.62444	12.2572	12.1318	15.0197	156.672
Contig02708.g2	0	0	0	0	0	0	0	0	0	23.912	30.1921	25.5036	5.96581	5.90816	9.55728	101.039
Contig02709.g1	7.56603	7.97243	5.62143	5.67691	7.47271	5.48137	14.3115	15.8555	3.99174	12.1146	7.24172	9.0381	8.31156	7.09966	9.85514	127.61
Contig02712.g2	0	0	0.182267	0.898337	0.131505	0	0.221712	0.505074	0.1387	1.19625	0.190745	0.552437	0.536929	0.146383	0.438503	5.13884
Contig02713.g2	0	0	0.173808	0.860886	1.5989	0.894772	0.730381	0.196118	1.03097	11.0471	11.1977	16.2485	16.5083	13.4053	17.11	91.0027
Contig02714.g6	0	0.059842	0.138633	0.063196	0.200623	0	0	0.12354	0.076735	0	0	0.176839	0.330976	0.165641	0	1.33603
Contig02714.g7	0	1.5487	0.070577	0.144283	0.617127	0.539037	0.285488	0.161249	0	0.439264	0.477816	0.392006	0.647882	0.463553	0.408034	6.19502
Contig02714.g8	0	0	0	0.959789	0.923932	1.40968	0	0	0	0	0	0	0	0	0	3.2934
Contig02715.g1	0	0	0	0.015146	0.057563	0	0	0.070989	0	0.093806	0.087306	0	0.029287	0	0	0.354097
Contig02717.g1	0	0	0	0	0	0.185706	0	0	0	0	0.722015	0.448128	0.928199	1.18031	1.27822	4.74258
Contig02718.g1	15.2404	8.24489	13.7865	16.3867	16.973	16.6265	17.8406	11.4359	7.87161	16.8664	15.1628	15.9965	14.0341	15.6602	16.048	218.174
Contig02718.g2	0	6.60747	6.73337	3.03363	2.1459	2.98081	2.0877	0	0	1.81774	1.12929	1.59299	1.3466	2.59338	1.43856	33.5074
Contig02719.g1	0	0.37455	1.3412	1.35335	1.55343	1.78647	2.51687	0.642483	0.459938	8.3266	8.1166	7.58881	6.48988	6.5242	4.05874	51.1331
Contig02721.g1	0	0	0.154715	0	0.09727	0	0.342177	0	0	0.992661	1.92993	1.9997	2.97794	3.54504	2.52623	14.5657
Contig02723.g1	2.80643	1.24782	2.25721	0.260167	0.493724	0.569411	0	0	0	0	0	0.098058	0.075333	0.120764	0.185824	8.11474
Contig02724.g1	0	0	0	0	0	0	0	0	0	0.742745	0.536714	1.32712	0	0	0.39912	3.0057
Contig02726.g1	0	0	0	0	0	0	0	0	0	0.54098	0	0	0	0	0	0.54098
Contig02728.g1	0	0	0	0	0	0.296267	0.440653	0	0	0	0.636767	0.519653	0.100805	0.120977	0.366828	2.48195
Contig02728.g2	1.68632	2.97244	3.82624	2.46728	3.14074	2.09104	5.23399	0.361607	0.312578	12.3797	12.519	13.8128	4.02717	7.61385	3.6621	76.1069
Contig02730.g1	19.6306	0.05092	0.083263	0.15287	0.12223	0.367807	0	0.157286	0	0	0	0	0.416097	0.37867	1.70342	23.0631
Contig02730.g2	12.3976	0.101758	0.028797	0.298177	0.673452	0.447443	0	0	0.096569	0	0	0.081376	1.40674	0.750386	0.323116	16.6054
Contig02734.g4	0	0	0.039816	0	0.410688	0	0	0	0	0.151016	0.378938	0.34653	0.073211	0	0	1.4002
Contig02735.g1	0	0	0	0	0	0	0	0	0	0	0.233174	0.553058	0.74377	1.32346	0.559499	3.41296
Contig02735.g2	1.63689	13.9716	16.9031	26.0589	15.5862	18.4186	3.50625	1.79806	0.745257	14.5156	8.07751	9.12124	4.53714	6.40286	0.609872	141.889
Contig02736.g2	0	0	0	0	0	0	0	0	0	0	0.140216	0	0	0	0.09147	0.231686
Contig02736.g4	0	0.062804	0	0	0	0	0	0	0	0	0	0	0	0	0	0.062804
Contig02736.g5	0	0	0.024021	0	0.292033	0.087113	0	0	0	0.217522	0.130086	0	0.042393	0.105549	0	0.898717
Contig02736.g6	0.825449	0.193576	0.061512	0	0.195042	0	0.449946	0	0	0.253734	0.599562	0.108979	0.314413	0.306998	0	3.30921
Contig02745.g2	0	0	0	0	0	0	0	0	0	0.322138	0.126871	0	0.182603	0.123276	0.111339	0.866227
Contig02745.g3	0.706645	1.5073	0.623809	11.4186	11.0925	12.4911	22.199	16.2079	15.6125	33.4463	31.2752	30.1627	40.5325	40.309	40.7926	308.378
Contig02746.g1	0	0	0	0	0	0	0.052715	0	0	0.384966	0.225842	0.447241	4.74653	3.4986	5.16216	14.5181
Contig02748.g1	0	0	0	0	0	0	0	0	0.0071	0	0.254828	0	0.319462	0.159527	0	0.740917
Contig02748.g2	0	0.311688	0.104792	0	0	0	0.484568	0	0	0.34534	0	0	0.267217	0.277044	0.461244	2.25189
Contig02749.g3	0	1.12498	1.05848	0	0.316036	0.336206	0	0	0	0	0	0.222633	0	0	0	3.05833
Contig02749.g8	0.165798	0.127674	0.533467	0	0.133699	0	0	0	0	0	0	0	0	0	0	0.960638
Contig02750.g1	13.3743	33.0041	26.6685	26.3203	18.6759	19.1434	24.368	10.988	15.2944	26.973	27.4155	29.6541	15.8474	13.4956	19.2531	320.476
Contig02751.g1	0	0	0.161504	1.0332	1.45354	1.59619	4.10809	0.119411	0.629904	3.53647	5.29162	3.68925	2.83924	3.16135	2.9692	30.589
Contig02751.g2	0	0	0	0	0.171188	0.119358	1.05171	0.763386	0	0.602054	0.506964	0.834013	1.07134	1.32203	0.903227	7.34527
Contig02753.g1	0	0	0	0	0	0	0	0	0	0.913725	0.594548	0	0.557096	0	0.218483	2.28385
Contig02754.g2	0	0	0	0	0	0	0.055367	0	0	0	0	0	0.247861	0	0	0.303228
Contig02755.g2	0.957009	0.310404	0.253038	0.241682	0.386426	0.401107	0.078241	0	0	0.135654	0.190964	0.360726	0.111746	0.084846	0.28405	3.79589
Contig02755.g3	2.0308	1.22013	0.753954	0	0	0.463839	0	0	0	0	0	0.110367	0	0	0	4.57909
Contig02755.g4	2.03516	1.0967	0.33581	0.05296	0.15169	0.203155	0.874465	0.939342	0.920265	1.56825	0.165067	0.5071	1.51352	0.941167	0	11.3047
Contig02755.g5	3.81618	2.06108	3.22523	0.953272	0.734385	1.00572	1.76055	0.723282	0.533387	2.07633	2.11438	1.89796	1.24402	1.70958	0.770147	24.6255
Contig02757.g1	0	0	0.074431	0	0	0	0	0	0	0	0.122131	0	0	0	0	0.196562
Contig02757.g2	0	0	0	0	0	0	0	0	0	0.166076	0	0	0	0	0.239167	0.405243
Contig02758.g1	1.08549	4.35568	2.37049	2.05101	2.93798	2.49343	1.37704	0	0.541297	2.07357	2.94304	2.51003	1.25207	1.85073	1.57711	29.419
Contig02760.g1	3.43514	2.33036	4.25412	12.3025	9.89671	9.70572	3.12169	2.01365	1.80249	6.83629	7.95171	6.92134	4.49156	4.95303	4.02096	84.0373
Contig02761.g2	0	0	0	0.211661	0	0	0.054012	0	0	0.355607	0.165504	0.176793	0.159646	0.43111	0.043301	1.59763
Contig02764.g1	0	0	0.743807	14.4693	12.6289	20.6218	68.2125	22.4952	35.0786	21.0403	20.2581	23.4663	32.7079	31.3375	40.9888	344.049
Contig02765.g2	1.65379	0.178938	0	0	0	0	0.287815	0.250041	0	0.846437	0.680059	0.361431	0.364143	0.683657	0.405499	5.71181
Contig02765.g3	15.9559	1.63861	0.387176	0.666107	1.49707	1.53966	2.25511	2.37239	1.42693	1.42925	2.89234	2.53774	3.02982	2.85541	1.46929	41.9528
Contig02767.g1	12.3541	19.0317	13.4052	19.7649	27.433	25.3219	4.5664	1.38649	1.63227	4.88354	4.52737	4.73887	12.5212	8.30667	5.68295	165.556
Contig02768.g1	0	0	0	0	0	0	0	0	0	0.248854	0	0	0.154619	0	0.400399	0.803872
Contig02776.g1	0.675012	1.98858	0.874458	0.420944	0.636987	0.922526	1.16933	0.524675	0.306745	6.64757	5.28225	6.33126	0.955387	2.28422	0.798927	29.8189
Contig02777.g1	0	0	0	0	0.149697	0	0	0	0	0	0	0	0	0.222395	0	0.372092
Contig02777.g2	0	0	0	0	0	0	0	0	0	0	0	0.115169	0	0	0	0.115169
Contig02777.g3	0	0	0	0	0	0	0	0	0	0	0	0	0	0	0.161038	0.161038
Contig02779.g2	0	0.472057	0.129249	0	0.140083	0.334995	0	0	0	0	0	0	0	0	0	1.07638
Contig02788.g1	0.970863	0	0.345567	0	0	0	0	0.211315	0	0	0	0	0	0	0	1.52774
Contig02788.g2	0	0	0	0.019726	0	0	0.24868	0	0.165268	0.493781	0.568828	0.18045	0.092384	0.894873	0.384672	3.04866
Contig02790.g1	0	7.99254	4.55831	4.82343	4.54753	5.2837	10.5987	0.677701	1.8318	21.5549	20.7866	29.3475	20.0583	23.4897	15.9719	171.523
Contig02794.g2	0	0	0	0.038131	0.402054	0	0	0	0	0	0	0	0	0.265503	0	0.705688
Contig02798.g1	13.9	15.7951	25.1476	25.9978	21.3263	24.0548	13.0357	4.89367	3.7487	31.5313	26.4249	31.1196	16.007	18.3491	8.45807	279.79
Contig02798.g2	0	0	0.172641	0.1751	0	0.649702	0	0	0	0.225316	0	0.103275	0	0	0	1.32603
Contig02800.g1	0	0	0	0	0	0	0	0	0	0.190435	0.356416	0.147109	0.259723	0.132381	0.278176	1.36424
Contig02802.g1	7.33076	6.94	5.51134	13.0286	15.7641	15.2125	33.7588	17.248	13.3865	14.868	13.7196	13.5911	41.2082	49.4995	49.986	311.053
Contig02803.g1	9.67309	14.4227	14.2663	9.52213	8.99888	8.64346	3.74246	2.09691	0.644713	9.58835	7.70166	8.63657	7.35165	9.87523	3.47342	118.637
Contig02803.g2	0.242027	0.540111	0.730867	1.02006	0.915652	1.31974	0.989672	0.697095	0.343122	1.14985	0.392373	1.26452	0.754919	0.639094	1.4159	12.415
Contig02803.g3	0.458824	0.060618	0.116569	0	0.08095	0	0.247105	0	0	0.133618	0.314119	0.116829	0.221591	0.091521	0.23016	2.0719
Contig02812.g1	0	0	0.095989	0	0	0	0.202421	0	0.099482	0	0.025301	0	0.097204	0.181241	0	0.701638
Contig02813.g1	1.17827	1.29067	2.253	12.5564	10.7324	7.48193	2.50293	0.818937	0.922419	1.95383	0.812425	2.57253	2.40789	1.78234	0.154137	49.4202
Contig02815.g1	0	2.48624	2.50094	0.727943	1.20812	1.26805	11.9085	4.65293	3.62599	32.3867	31.5363	32.9903	24.6121	31.5451	19.5503	201
Contig02816.g1	0	0	0	0	0	0	0	0	0	0	0	0	0	0.172107	0	0.172107
Contig02819.g1	0	0	0	0	0	0	0	0	0	0.428134	0.230586	1.29285	1.53406	0.692209	0.856222	5.03406
Contig02820.g1	0	3.60611	9.13743	8.70483	8.47322	5.11097	1.64979	0	0	14.0866	13.8731	11.9405	6.77146	6.10528	1.10575	90.565
Contig02826.g1	0	0.280349	0	0.58176	0.620842	0	0.522627	0	0	0	0.268542	0	0.291653	0	0	2.56577
Contig02838.g1	0	0	0	0	0	0	0	0	0	0	0.701174	0.36926	9.80128	9.79458	12.8373	33.5036
Contig02838.g2	0.867824	0	0.302939	0.175025	0	0	0.107195	0.256735	0	0	0	0	0.081963	0.209194	0.356049	2.35692
Contig02838.g3	0	0	0.26868	0	0	0	0	0.260743	0	0	0	0.301974	0	0	0	0.831397
Contig02839.g1	2.24562	25.7762	29.3097	33.7779	27.5791	38.384	3.30006	1.84514	0.366782	15.3071	14.6924	14.4701	5.77783	9.37493	2.80872	225.016
Contig02845.g1	0	0	0.486096	0	0.157597	0	0	0	0	0	0.37708	0.211505	0.365868	0	0.223766	1.82191
Contig02848.g1	1.37404	0.560702	0.434096	1.33352	2.0168	2.13903	6.84789	2.92644	3.19019	13.7317	15.4521	11.715	43.9126	47.9862	39.0528	192.673
Contig02856.g1	0	0.101746	0.192851	0	0.109575	0	0.06102	0	0.189307	14.9495	16.8728	13.8705	10.5737	11.6916	15.6389	84.2515
Contig02857.g1	0	2.67197	0	0	0.988792	1.6816	0	0	0	1.50649	0	1.93727	0	0.723996	0	9.51011
Contig02863.g1	1.17613	25.9097	19.4138	15.8762	11.7295	16.0196	3.15057	2.31221	0.843188	9.74921	7.43267	6.63305	9.82992	13.3787	4.13718	147.592
Contig02863.g2	26.6104	15.0732	7.48685	4.31555	5.36346	4.44359	15.5908	7.02445	4.98667	7.14853	7.70576	6.55525	3.95869	5.75279	6.86691	128.883
Contig02866.g1	0	0	0	0	0	0.166407	0	0	0	0.505784	0.862258	0.560764	0.488575	2.09035	1.00695	5.68109
Contig02874.g1	0	0	0	0	0	0	0	0.587779	0	0	0.366873	0.471337	1.34341	1.85556	3.20845	7.83342
Contig02876.g1	1.05809	0	0.782676	0	0	0	0	0	0	0	0	0	0	0	0	1.84076
Contig02876.g2	0	0	0	0	0	0	0	0	0	0	0.328307	0	0	0	0.947417	1.27572
Contig02882.g1	0	0.16871	0	0.21004	0	0	0	0	0	0	0	0	0	0	0	0.37875
Contig02882.g2	0	0	0	0	0.068667	0	0.076748	0	0	0.041108	0	0.443664	0	0	0	0.630187
Contig02882.g3	0	0	0	0	0	0	0.055585	0	0	0	0	0	0	0	0	0.055585
Contig02882.g4	0	0	0	0	0.097081	0	0.057123	0	0	0	0	0	0	0.092818	0.100612	0.347634
Contig02891.g1	0.527907	0.030509	0.07518	0.065999	0	0.061838	0.183835	0.050744	0	0.042519	0	0	0	0.015854	0.032545	1.08693
Contig02898.g1	0	0	0	0	0	0	0	0	0	3.5251	3.48597	2.81853	0.483384	0.559969	0.69829	11.5712
Contig02903.g1	0	0	0	0	0	0	0	0	0	0.100245	0.246723	0.105973	0	0	0	0.452941
Contig02906.g1	0	0	0	0	0	0	0	0	0	0	0	0	0	0	0.759019	0.759019
Contig02911.g1	0	0	0	0	0.066919	0	0	0	0	0	0	0	0	0	0	0.066919
Contig02912.g1	6.79117	1.95542	1.31417	10.3274	12.066	8.51584	7.13486	4.27585	4.18057	1.74198	3.98868	3.23265	3.8689	3.72514	4.02644	77.1451
Contig02914.g1	0	0	0	0	0	0	0	0	0	0	0	0	2.3578	1.61987	1.58781	5.56548
Contig02918.g1	2.57457	0	0	0	0	0	0	0.183892	0	0	0	0	0	0.167012	0	2.92547
Contig02919.g2	0	0.090527	0.086683	0	0	0	0	0	0	0.307349	0	0.118183	0	0.144737	0.124526	0.872005
Contig02920.g1	0	0	0	0	0	0	0	0	0	0.64981	0	0.356152	0.066217	0.345037	0.443997	1.86121
Contig02932.g1	0	0	0	0	0	0	0.14637	0	0	0.617491	0	0.494729	0.158896	0.889976	1.16195	3.46941
Contig02932.g3	0	0	0	0	0	0	0	0	0	0.69139	0.185292	0.473866	0.253529	0.632422	0.148016	2.38451
Contig02935.g1	0.908143	0.121717	0	0.050021	0.218636	0.134743	0.680178	0.314828	0	1.90339	2.0309	0.931409	0.851986	0.875864	0.632962	9.65478
Contig02939.g1	0.764527	0	0.406064	0.527807	1.06892	1.18175	0.422369	0	0	1.05734	0.511729	1.51064	0.990481	0.712546	0.579329	9.7335
Contig02941.g1	3.25561	0	0	0	0	0.4554	1.19979	1.31186	0.277753	2.22082	1.20997	3.10653	2.0822	1.60312	1.60704	18.3301
Contig02941.g2	0.616297	0	0.240904	0.731133	0.258467	0.65278	0	0	0	0.695251	1.59016	0.237579	0	0.151188	0.213756	5.38751
Contig02943.g1	0	0.033628	0	0	0	0.0598	0.161264	0	0	0	0	0	0	0.053271	0.192271	0.500234
Contig02943.g2	0	0	0	0	0	0	0	0	0	0	0	0.051489	0	0	0	0.051489
Contig02943.g3	0	0	0.016728	0.059826	0	0	0	0	0	0	0	0	0	0	0	0.076554
Contig02943.g6	3.01789	0	0	0.213009	0.505535	0.204114	0.951417	0.114786	0	1.54604	0.447411	1.44802	1.16355	0.862935	0.291766	10.7665
Contig02950.g1	4.96589	5.01892	4.13659	15.9444	14.4584	20.1092	14.5533	14.5493	7.15727	14.3286	19.5461	18.7726	16.6849	19.9769	13.1242	203.326
Contig02954.g1	0	0.570671	0.426647	0	0	0	0	0	0	0	0	0	0	0	0	0.997318
Contig02957.g1	0	0	0	0	0.200306	0	0	0	0	0	0	0	0	0	0	0.200306
Contig02958.g2	0	0.279379	0.037966	0.627339	1.23538	0.837497	3.66303	2.90866	1.3674	1.00332	0.947746	0.284631	0	0	0	13.1923
Contig02960.g1	0	0	0	0	0	0	0.084078	0	0	0	0.326256	0.22119	5.95834	5.43809	6.52638	18.5543
Contig02962.g3	0	0.195266	0.048785	0.209228	0.216936	0.436475	1.18235	0	0.200484	1.12507	1.45602	1.68769	0.593592	1.06591	0.750912	9.16871
Contig02964.g1	0	0	0	0	0.649062	0.564314	4.81821	3.15437	1.69623	5.41743	7.17396	3.29732	5.5154	4.10275	6.03061	42.4197
Contig02964.g2	0	0	0	0	0	0	0.031986	0	0.262714	1.50013	1.25338	1.79574	0.530142	0.26287	0.463924	6.10089
Contig02964.g3	1.31648	1.23734	1.40882	2.4626	1.85017	2.34158	2.45235	0.909289	2.72829	1.19228	1.0237	1.21522	1.6581	1.45405	1.98742	25.2377
Contig02965.g1	2.88708	11.9077	10.5928	7.87769	5.89401	10.6831	0.713698	0.229681	0	3.43722	3.93596	4.50329	2.58711	5.29016	0.454863	70.9945
Contig02966.g1	3.11801	9.93234	2.2621	4.42422	4.75992	5.21861	1.46263	0.452915	0.502488	2.49195	2.85843	2.16701	1.61374	2.58704	0.983805	44.8352
Contig02966.g2	0	0	0.336985	0	0	0	0	0	0	0	0	0	0	0	0	0.336985
Contig02967.g1	0	0.284212	0	0	0	0	0	0	0	0.206042	0	0	0	0	0	0.490254
Contig02968.g1	0	0.021841	0.050334	0	0	0	0.042411	0	0	0.057354	0	0	0.287638	0.047906	0.200764	0.708248
Contig02968.g2	0.590683	0.032899	0.68078	0.07	0.174569	0.008431	0.498819	0.111029	0.019104	0.609143	0.41426	0.748523	0.166425	1.15125	0.423681	5.6996
Contig02972.g1	0	0	0.424741	1.03698	1.85306	1.40017	0.44355	0.376459	0.729532	5.013	5.44098	5.68948	14.1241	14.2838	13.4357	64.2515
Contig02972.g2	0.183402	0.542785	0.282713	0.334043	0.057038	0.086518	0.632037	0.264893	0.347554	0.815981	0.810809	0.334833	0.05782	0.324741	0.427405	5.50257
Contig02975.g1	0	0.222351	0.800636	19.06	19.2116	19.1524	36.2308	15.4583	12.8842	24.3654	25.0328	26.1625	38.6247	38.0331	41.8295	317.068
Contig02975.g2	20.8437	14.7624	11.6975	9.91004	10.157	6.73818	7.74804	10.7596	3.75705	7.68998	10.2696	7.66555	10.2224	14.4131	14.065	160.699
Contig02977.g1	3.93574	2.75725	4.78865	5.61698	4.83229	7.89797	3.31264	0.250923	0.965752	6.37993	5.81793	5.91141	3.40536	3.91491	0.606292	60.394
Contig02983.g2	0.736963	0	0	0	0	0	0	0	0	0	0	0	0	0.030716	0	0.767679
Contig02986.g2	0	0	0	0.380887	0	0	0	0	0	0.044771	0.377469	0	0	0	0	0.803127
Contig02986.g3	0	0	0	0	0	0	0	0	0	0	0	0.2401	0	0	0	0.2401
Contig02987.g1	0	0	0	0.090839	0	0	0	0	0	0.320905	0.442753	0	0.184795	0.457717	0.09902	1.59603
Contig02988.g1	0	0	0	0.852391	1.28729	1.4842	1.70501	0.902912	0	0.892582	0.745328	2.31646	1.21667	1.78162	0.961002	14.1455
Contig02995.g1	0	0	0.237025	1.33396	1.22541	1.76829	1.09252	0	0	2.03547	1.33453	1.68121	2.26871	2.79199	1.33461	17.1037
Contig02999.g2	0	0.383612	0	0	0.553561	0.091368	0.126356	0	0	0.026593	0.068644	0.02449	0	0.079372	0	1.354
Contig03002.g1	12.484	1.56622	1.59649	3.10669	2.41342	2.66848	11.128	8.99623	8.55089	5.82943	7.44158	5.80379	25.8837	25.8952	37.4065	160.771
Contig03005.g1	34.88	21.4012	42.1262	32.4881	40.5245	37.4164	25.3744	20.095	15.6931	29.983	25.2476	21.2034	41.4194	39.733	44.7275	472.313
Contig03007.g1	0	0	0	0	0	0	0	0	0	0.10472	0.228226	0.333698	3.56004	3.7226	4.14434	12.0936
Contig03008.g1	0	1.29785	1.41156	10.0384	10.5728	10.26	12.0624	14.2086	5.91391	9.99425	12.4067	11.2175	15.6482	23.2303	20.02	158.282
Contig03011.g1	0	0	0.173571	0.715406	0	0.609527	15.1155	18.9536	19.0065	9.35973	7.3473	11.2453	10.2477	13.5123	18.0939	124.38
Contig03012.g1	0	0	0	0	0	0	0	0	0	1.11362	1.77835	1.85236	0.622151	1.93766	2.92326	10.2274
Contig03015.g1	0	0	0	0	0	0	0.588186	0	0	0	0	0	0	0	0	0.588186
Contig03023.g2	0	0	0	0	0	0	0	0	0	0.736121	0.258517	0	0.627786	0.830239	1.26649	3.71915
Contig03024.g1	0	0.47959	0.093271	0.157536	0	0.116117	0.042152	0	0	0.668174	0.600151	0.652779	0.148335	0.280247	0.048676	3.28703
Contig03026.g1	0	0	0	0	0	0	0	0.226138	0	2.79116	3.34477	4.03076	1.01643	1.09613	1.71903	14.2244
Contig03027.g1	0	0	0.709334	7.69048	7.34983	4.03276	2.21554	0.969726	2.85245	327.199	331.469	320.567	53.3424	60.9702	57.3541	1176.72
Contig03027.g2	0	0	0	0.571764	0.385981	0.219572	0	0	0	21.449	24.3661	23.216	4.86765	5.30886	3.35558	83.7405
Contig03027.g3	0	0	0.113053	1.53423	2.38258	1.14962	0.831547	0	0.806744	52.9545	49.9931	57.5004	10.1172	12.2195	11.3243	200.927
Contig03027.g4	0	0	0	0	0	0	0	0	0	0.107783	0.095034	0.494391	0.153524	0.4093	0	1.26003
Contig03027.g6	0	0	0	0	0.092431	0	0	0	0	0	0	0	0	0	0	0.092431
Contig03027.g7	0.648498	0	0.092601	0	0.070457	0.231308	0.656844	0.036892	0	0.177389	0.057942	0.449353	0.082657	0.076892	0.099148	2.67998
Contig03029.g1	1.28032	6.57698	7.97168	7.24465	4.19725	7.10843	0.831713	0.314411	0	7.0497	6.51463	4.6768	4.15822	5.22822	0.479722	63.6327
Contig03031.g1	138.273	42.6621	43.6235	34.6672	40.3172	41.7359	30.285	12.7146	13.4813	26.1286	23.2589	21.0403	17.5015	20.094	25.1206	530.903
Contig03032.g1	1.13946	0.120886	0	0	0	0	0	0	0	0	0	0	0.382707	0	0.286251	1.9293
Contig03037.g1	0	0.305113	0	5.16686	5.75803	6.17177	10.3318	6.05497	9.2638	3.33895	3.68272	4.95918	4.2901	3.73203	4.89625	67.9516
Contig03037.g2	0	0	0	0.240643	2.34612	0.974346	2.27452	0	0	1.59592	1.95929	1.74941	0.17869	0.167269	0.606049	12.0923
Contig03038.g1	0	0	0	0.879722	0.678141	1.22536	0.14571	0.08101	0	0.225033	0.067548	0.272757	0.041843	0.160954	0	3.77808
Contig03041.g1	1.91888	3.05292	7.47347	4.04242	3.51401	4.45319	24.2128	9.47009	11.6011	22.7614	19.2361	18.9856	43.2267	39.608	37.5802	251.137
Contig03047.g1	0.088661	0	0.079649	0.113407	0	0.019754	0.092774	0	0.206044	0	0	0.071886	0	0	0.041498	0.713673
Contig03047.g2	0	0	0.405498	0.295647	0.279234	0.221538	0.097574	0	0.324468	0.185066	0.32758	0.153793	0.078566	0	0.060362	2.42933
Contig03047.g3	1.58437	0.332656	1.63943	1.78648	1.70294	1.58619	1.5049	1.11679	1.76724	2.58201	3.177	4.0889	1.81456	0.925524	1.31677	26.9258
Contig03047.g4	0.618548	0	0	0	0	0	0.079939	0	0	0.560585	0.22925	0	0.141106	0.053839	0.04511	1.72838
Contig03048.g2	0	0	0	0	0	0.10403	1.09716	0	0	1.15976	0	0	0	0	0	2.36095
Contig03051.g2	0	0	0	0	0	0	0	0	0	0	0	0	0	0.463702	0	0.463702
Contig03052.g1	0	0	0	0	0.311585	0	0.624188	0.343611	0	0.327985	0.343207	0.421667	0.009992	0	0.096361	2.4786
Contig03054.g1	0	2.00524	4.36342	1.15052	0.690024	0.889151	1.52202	0	0	1.62363	1.77274	2.96958	0.627927	1.17305	0.679633	19.4669
Contig03055.g2	4.71471	7.94333	13.9336	2.00922	0.382877	1.30726	0	0	0	0.240732	0.841896	1.69692	0.854654	0.311097	0.106378	34.3427
Contig03055.g3	2.84211	3.16722	3.63413	0.311104	0.21725	0	0.124248	0.110335	0	0.389216	0.409352	0.68808	0.132251	0.238392	0.075012	12.3387
Contig03055.g5	0	0	0	0	0	0	0	0	0	0	0	0	0	0.183171	0	0.183171
Contig03059.g1	0	0	0	0	0	0	1.26495	0.492323	0	2.29299	1.6087	2.78531	1.027	0.852184	1.54533	11.8688
Contig03060.g1	655.697	244.46	267.866	297.144	293.943	304.894	371.961	629.471	482.524	287.417	252.423	272.499	315.344	306.122	386.459	5368.22
Contig03061.g1	1.59733	10.3164	3.51098	2.76594	2.7834	3.57066	2.43508	0.704679	0.331704	9.35983	9.46017	10.0158	4.54204	5.24398	2.01701	68.6549
Contig03072.g1	1.48046	2.14249	2.90016	1.2711	1.16871	1.65418	0.704005	0.19668	0.09645	1.58387	0.953077	0.931895	0.934033	1.38007	0.346673	17.7439
Contig03072.g5	1.05975	1.77561	2.43191	0.919219	0.993555	1.4552	0.46476	0.119431	0.080425	1.08363	0.580183	1.00867	0.518975	0.769246	0.381472	13.642
Contig03075.g1	3.69546	75.4248	45.0153	49.0781	49.6963	50.0089	12.8457	9.68847	9.19025	23.996	22.3253	17.6915	4.3591	2.25651	2.24385	377.516
Contig03075.g2	18.1269	56.2541	38.8585	41.5202	45.368	42.4196	11.7829	9.03679	8.04069	16.5903	16.8607	15.1274	1.95046	1.58639	2.383	325.906
Contig03076.g1	5.52365	18.4681	38.0151	77.0547	79.1987	77.6181	68.2289	39.9446	33.4284	102.236	87.4854	88.7783	85.1368	89.6141	62.041	952.772
Contig03078.g1	5.46528	3.79558	3.17171	4.07451	2.7993	3.67824	3.74536	4.22264	7.34741	3.07315	4.07425	2.12486	2.17767	2.38383	5.04658	57.1804
Contig03081.g1	0	0	0.141627	0.697962	0.776052	0	0.352566	0	0	0	1.3729	0.28057	0.468447	0	0.730767	4.82089
Contig03085.g1	0	0	0	0	0	0	0	0	0	0	0.372168	0	0	0	0	0.372168
Contig03090.g1	0	2.35025	1.45968	0	1.728	0	1.20602	0	0	0.980691	0	0	0.54429	0	0	8.26893
Contig03092.g1	13.2206	33.4017	22.4146	17.546	17.9707	21.8146	10.5089	5.93122	3.18614	10.4643	9.22572	9.67747	11.2102	6.56063	6.28475	199.418
Contig03092.g2	0	0	0	0	0.502595	0	0	0	0	0.143718	0	0	0	0	0	0.646313
Contig03094.g1	5.36479	2.38795	2.86114	1.42131	2.22199	1.72524	2.07421	2.30462	0.559536	3.3709	2.77746	2.97094	1.65073	1.67531	2.65421	36.0203
Contig03095.g1	0	0	0	2.14032	2.48043	2.71914	0.820018	0	0.380071	1.01136	0.200907	0	1.60581	0	2.81189	14.17
Contig03097.g1	2.00919	0	1.13941	12.5336	10.8473	11.2856	1101.32	241.932	251.48	626.187	581.417	611.569	278.211	273.132	354.334	4357.4
Contig03099.g1	0	0	0.751369	30.9873	33.5436	31.6067	107.001	223.049	214.053	15.2224	15.1684	13.5408	42.592	49.3483	71.5992	848.463
Contig03100.g1	4.35124	49.5978	60.6918	36.9445	27.7755	25.8139	42.4649	38.9513	30.0684	53.2464	49.3762	49.0321	32.1522	32.4424	35.1936	568.102
Contig03101.g1	11.7197	8.12011	3.02835	4.01611	5.9518	5.23263	1.833	0	0	10.5498	4.26569	5.47912	3.7103	6.09663	1.91719	71.9205
Contig03103.g1	1.60422	8.39576	6.56428	7.24863	7.19107	10.4402	2.78503	0.696537	0	3.9684	4.26847	5.12043	3.24281	4.39923	1.05371	66.9787
Contig03104.g1	0	0	0	0	0	0	0.167448	0.102846	0	0.058404	0	0.164477	0.032781	0	0	0.525956
Contig03107.g1	4.69385	0.299777	0.188725	3.44286	5.10253	3.20528	1.83272	1.31988	0.337527	1.3722	0.661855	1.49662	0.313984	1.28218	0.544842	26.0948
Contig03108.g1	0	0	0	0	0	0	0.317498	0	0.127643	1.65583	3.7931	3.41657	3.68893	3.22033	5.03033	21.2502
Contig03111.g1	6.64455	17.0562	36.0199	66.4152	65.3483	61.9374	48.521	35.1125	22.6182	87.978	80.26	78.4484	68.5339	75.3597	54.7254	804.979
Contig03113.g1	0.568624	0.077995	0.101358	0	0	0	0	0	0	0.062464	0	0	0	0	0	0.810441
Contig03117.g2	11.0373	11.4123	6.67323	27.2785	27.5983	23.9983	12.5491	8.60394	6.72309	22.997	18.2874	19.5386	15.3152	14.8515	15.5844	242.448
Contig03117.g3	5.96937	2.90657	0.469287	3.31486	6.84484	0	1.97808	0	0	1.88338	2.56989	3.10573	2.42135	1.78443	0	33.2478
Contig03123.g1	116.226	24.6125	17.2044	15.3146	21.2063	17.4241	22.6037	5.24186	5.87581	20.8351	23.888	18.346	18.0856	17.8472	12.9707	357.681
Contig03126.g1	0	0.066968	0.055137	0.021548	0.041301	0	0	0	0	0	0	0	0	0	0	0.184954
Contig03126.g2	0.444598	0.206916	0.163118	0	0.063765	0	0.082966	0	0	0	0	0	0	0.133884	0.041006	1.13625
Contig03126.g3	0	0.639881	0.804417	0.174686	0.228087	0.51131	0	0	0	0.337032	0.189861	0.155515	0.142298	0.219445	0	3.40253
Contig03126.g4	7.78011	4.06359	0	0	0.191493	0.550818	0	0	0	0.073612	0	0.377565	0	0.326739	0	13.3639
Contig03126.g5	0	0.212073	0.265306	0.074157	0	0.384458	0.044547	0	0	0	0	0.103128	0.040005	0.269071	0.120342	1.51309
Contig03127.g1	0	0	0	0	0	0.254845	0	0	0	0.661593	1.13599	0.831754	1.94606	0.938592	0.792106	6.56093
Contig03143.g1	0.307189	0.864392	1.43188	1.5452	1.80335	2.01818	1.67904	0.226976	0.190371	2.85363	2.12422	2.7078	1.89964	3.11402	1.32711	24.093
Contig03145.g1	0	0.106893	0.174467	0	0	0	0	0	0	0	0	0	0.525469	0.298965	0.555175	1.66097
Contig03147.g1	0	0	0.583234	0	0.137435	0.408343	1.25394	0.528121	0.611395	6.81225	7.26274	7.93734	2.60123	2.45936	1.69965	32.295
Contig03151.g1	0	0	0.075767	0.237874	0.367922	0	4.43989	3.03556	2.22103	1.88253	1.30379	2.32213	2.21516	2.79522	3.47659	24.3735
Contig03153.g1	0.855732	0.79774	0.568071	1.95531	0.835549	0.355562	0.712581	0.298578	0.693622	4.59345	2.20042	3.70573	1.64262	3.84623	2.77115	25.8323
Contig03154.g1	0	0	0	0	0	0	0	0	0	0	0	0.052484	0.183552	0.043693	0.030574	0.310303
Contig03155.g1	0	0	0	0.289078	0	0	0.308548	0.996843	1.4625	2.83225	4.72958	1.61609	2.21433	3.3374	2.89988	20.6865
Contig03156.g1	1.04182	0	1.64322	0.14228	0.613505	0.25881	0.085772	0.332859	0.112037	0	0.15131	0.394218	0.069201	0.084613	0	4.92964
Contig03158.g1	0	0.059244	0.131152	0.035371	0.394321	0	0	0.100245	0	5.01525	3.75219	3.98775	2.86823	2.05905	0.968907	19.3717
Contig03161.g1	4.42653	9.31921	2.02176	3.85658	5.72117	4.437	1.75589	0.633266	0.170442	2.49202	2.39904	1.49228	1.26977	2.0204	1.61831	43.6337
Contig03164.g1	0	0.111582	0	0.337692	0.460399	0.221588	0.550297	0.120033	0.091773	1.20957	0.808291	0.446161	1.23588	2.13433	1.7551	9.4827
Contig03166.g1	25.6983	9.70407	7.8394	3.11295	2.94037	3.35067	4.56418	3.10621	2.2572	4.6522	5.64908	6.4283	1.94497	2.61784	7.88164	91.7474
Contig03166.g2	25.0576	53.2834	46.4563	17.9181	23.2199	22.4819	19.4541	6.75363	5.49756	29.8588	25.1273	28.265	22.6761	23.2439	19.6008	368.894
Contig03170.g2	0	0	0.237492	0	0	0.129516	0.147561	0	0	0.167181	0	0	0.178901	0	0	0.860651
Contig03172.g1	4.92798	2.41791	0.973951	0.60311	0	0.745109	0.30925	0	0.885973	1.42521	1.58179	1.76816	0.882005	1.90168	0.430977	18.8531
Contig03174.g1	0	0	0	0	0	0	0	0	0	0	0.53742	0	0.524417	1.16212	0	2.22396
Contig03175.g1	0.353897	0.736807	0.765927	0.946899	1.00633	0.76013	0.232722	0	0	0	0	0.179874	0.175094	0.03635	0.132721	5.32675
Contig03181.g1	2.01211	4.68051	6.91695	14.1446	13.31	15.1966	2.78751	0.812653	0.529523	8.62382	10.6833	5.04876	6.39693	9.60066	4.64585	105.39
Contig03182.g1	1.98188	32.3584	44.5634	59.1295	43.7241	55.7354	10.3033	4.42204	3.02483	30.5337	34.3071	29.0364	23.9138	27.114	4.07796	404.226
Contig03187.g1	12.2258	6.08199	6.73564	82.5209	95.0918	60.5572	87.122	10.6291	8.9168	11.6042	11.4691	11.0256	14.9609	18.6873	22.7108	460.339
Contig03187.g2	0.130634	0	0	0	0	0	0	0	0	0	0	0	0	0.010148	0	0.140782
Contig03188.g1	0	0.366553	0.09094	0	0	0	0	0	0	0.209582	0.399794	0.091788	0.097631	0.062848	0	1.31914
Contig03196.g1	0	0	0	0	0	0	0	0	0	1.3776	0.764882	0.781923	0.921895	1.06736	0.65369	5.56735
Contig03199.g1	0.357434	0.101839	0.20122	0	0	0	0.145571	0.199543	0.180682	1.46031	1.47586	2.49704	1.37326	0.977587	1.14128	10.1116
Contig03204.g10	0	0	0	0	0	0	0.096448	0	0	0	0	0	0	0	0	0.096448
Contig03206.g1	0	0	0.202916	0	0	0	0	0	0	0	0	0	0	0	0	0.202916
Contig03206.g2	4.23213	0.209407	0.825071	0.156435	0.109605	0.355889	0.963446	0.613741	0.546267	0.775656	0.943937	1.33697	0.622522	0.40838	0.140004	12.2395
Contig03206.g3	4.80724	8.93676	17.3691	12.9827	11.6747	11.2344	5.13496	1.88796	3.69473	10.9039	7.44066	6.62313	6.00505	7.45121	5.15203	121.299
Contig03207.g3	0	0.347911	0	0	0	0.053284	0.285181	0	0	0	0	0	0	0	0	0.686376
Contig03207.g4	7.01899	0	1.84453	5.44454	4.02391	3.67746	0	0.778535	0.840962	0	0	0	0	0	0.398888	24.0278
Contig03210.g1	0	0	0	0	0	0	0	0	0	0	0	0	0	0.146297	0	0.146297
Contig03210.g2	0	0	0	0	0	0	0	0	0	0	0	0	0.084971	0	0	0.084971
Contig03213.g1	20.9754	5.60058	5.97565	2.39513	3.70334	1.85355	7.76158	8.65088	5.97486	3.3722	2.81654	3.40926	3.28174	2.6008	7.18993	85.5615
Contig03216.g3	0	0	0	0.159512	0	0	0	0	0	0	0	0	0	0	0	0.159512
Contig03219.g1	0	0	0	0	0	0	0	0	0	0	0	0	0.321313	0.492868	0.324074	1.13826
Contig03220.g12	131.912	28.2497	0.513446	1.03978	3.21331	0.737366	9.89551	36.52	48.8645	1.66739	3.42111	5.78231	3.19082	9.6069	8.68437	293.298
[truncated: 31,745 more rows]
