# Supplementary material for: Chromosome-level genome assembly of the hard-shelled mussel Mytilus coruscus, a widely distributed species from the temperate areas of East Asia
Source: Gigascience. 2021 Apr 23;10(4):giab024. doi: 10.1093/gigascience/giab024 (PMC8063583; doi:10.1093/gigascience/giab024)
Supplement: giab024_Supplemental_Files [file giab024_supplemental_files.zip › Supplementary Table S6 Telomeric.xlsx]

## Sheet: Stat
Table S6 Information of the motifs with the characteristic of telomeric repeats
Chromosome	Chr Length(Mb)		Position (bp)		Type	Units number
			start	end
LG01	141585364	start	190863	228860	CCCTAA	321
		end	141504319	141581824	TTAGGG/CCCTAA	224
LG02	144576766	start	170331	1436851	CCCTAA	8
		middle	60190702	77201151	TTAGGG/CCCTAA	29
		end	104784157	127045171	TTAGGG	17
LG03	99268963	start	5659	1913133	TTAGGG/CCCTAA	100
		end	59666194	59667058	CCCTAA	24
LG04	99542347	start	5750670	5750699	CCCTAA	5
		middle	43412349	63737763	TTAGGG/CCCTAA	8
		end	84106807	89436487	TTAGGG/CCCTAA	21
LG05	122084758	start	1803004	1817788	TTAGGG	88
		middle	7833090	7833288	TTAGGG	19
		end	118713099	118713122	TTAGGG	4
LG06	102382230	start	1109	13938585	TTAGGG/CCCTAA	320
		middle	36424445	40071313	TTAGGG/CCCTAA	13
		end	102186485	102247018	TTAGGG/CCCTAA	101
LG07	122148919	start	5135616	18552653	TTAGGG	16
		middle	46372699	61935843	TTAGGG/CCCTAA	19
		end	122049741	122075186	CCCTAA	363
LG08		start/end	NA	NA	NA	NA
LG09	90511107	start	5891538	26209299	TTAGGG/CCCTAA	8
		end	81473644	86806663	TTAGGG/CCCTAA	19
LG10	94491177	start	3535538	3563686	CCCTAA	10
		end	94463085	94484122	TTAGGG	161
LG11	85619405	start	8775973	24563391	TTAGGG/CCCTAA	34
		end	57734813	76927278	TTAGGG/CCCTAA	9
LG12	76129233	start	2925167	10953890	TTAGGG/CCCTAA	341
		middle	39167098	46436699	TTAGGG	19
LG13	79962191	start	6353158	19409069	TTAGGG/CCCTAA	14
		middle	25317205	53206508	TTAGGG	13
		end	79866940	79896970	TTAGGG	60
LG14	63392598	middle	20960790	26378902	TTAGGG	8

## Sheet: LG
SeqID	SeqLength	Start	End	Length	repeats units number	Type
LG01	141585364	190863	190898	36	6	CCCTAA
LG01	141585364	190904	190951	48	8	CCCTAA
LG01	141585364	190957	191004	48	8	CCCTAA
LG01	141585364	196435	196506	72	12	CCCTAA
LG01	141585364	196515	196556	42	7	CCCTAA
LG01	141585364	196562	196603	42	7	CCCTAA
LG01	141585364	196609	196674	66	11	CCCTAA
LG01	141585364	196676	196729	54	9	CCCTAA
LG01	141585364	196731	196754	24	4	CCCTAA
LG01	141585364	204199	204342	144	24	CCCTAA
LG01	141585364	208357	208494	138	23	CCCTAA
LG01	141585364	213013	213102	90	15	CCCTAA
LG01	141585364	213108	213185	78	13	CCCTAA
LG01	141585364	217181	217228	48	8	CCCTAA
LG01	141585364	217230	217295	66	11	CCCTAA
LG01	141585364	217317	217412	96	16	CCCTAA
LG01	141585364	217677	217724	48	8	CCCTAA
LG01	141585364	217726	217857	132	22	CCCTAA
LG01	141585364	221849	221878	30	5	CCCTAA
LG01	141585364	221884	221997	114	19	CCCTAA
LG01	141585364	222003	222152	150	25	CCCTAA
LG01	141585364	223199	223258	60	10	CCCTAA
LG01	141585364	223260	223307	48	8	CCCTAA
LG01	141585364	226044	226205	162	27	CCCTAA
LG01	141585364	228743	228784	42	7	CCCTAA
LG01	141585364	228795	228818	24	4	CCCTAA
LG01	141585364	228837	228860	24	4	CCCTAA
					321
LG01	141585364	99973723	99973746	24	4	TTAGGG
LG01	141585364	100154302	100154331	30	5	TTAGGG
LG01	141585364	141504319	141504348	30	5	TTAGGG
LG01	141585364	141504859	141504882	24	4	CCCTAA
LG01	141585364	141520398	141520421	24	4	TTAGGG
LG01	141585364	141534843	141534878	36	6	TTAGGG
LG01	141585364	141535016	141535045	30	5	TTAGGG
LG01	141585364	141545411	141545440	30	5	TTAGGG
LG01	141585364	141545525	141545548	24	4	TTAGGG
LG01	141585364	141546708	141546743	36	6	TTAGGG
LG01	141585364	141546749	141546784	36	6	TTAGGG
LG01	141585364	141546829	141546870	42	7	TTAGGG
LG01	141585364	141549037	141549078	42	7	TTAGGG
LG01	141585364	141549157	141549198	42	7	TTAGGG
LG01	141585364	141549200	141549223	24	4	TTAGGG
LG01	141585364	141549234	141549305	72	12	TTAGGG
LG01	141585364	141553237	141553260	24	4	TTAGGG
LG01	141585364	141553760	141553789	30	5	TTAGGG
LG01	141585364	141553809	141553832	24	4	TTAGGG
LG01	141585364	141553852	141553887	36	6	TTAGGG
LG01	141585364	141564736	141564861	126	21	TTAGGG
LG01	141585364	141569458	141569487	30	5	TTAGGG
LG01	141585364	141572747	141572872	126	21	TTAGGG
LG01	141585364	141581416	141581499	84	14	TTAGGG
LG01	141585364	141581506	141581721	216	36	TTAGGG
LG01	141585364	141581723	141581824	102	17	TTAGGG
					224
LG02	144576766	170331	170354	24	4	CCCTAA
LG02	144576766	1436828	1436851	24	4	CCCTAA
					8
LG02	144576766	60190702	60190731	30	5	TTAGGG
LG02	144576766	66123122	66123145	24	4	TTAGGG
LG02	144576766	74405580	74405603	24	4	CCCTAA
LG02	144576766	74405896	74405931	36	6	CCCTAA
LG02	144576766	74407431	74407466	36	6	CCCTAA
LG02	144576766	77201128	77201151	24	4	CCCTAA
					29
LG02	144576766	104784157	104784180	24	4	TTAGGG
LG02	144576766	117484544	117484573	30	5	TTAGGG
LG02	144576766	121602230	121602253	24	4	TTAGGG
LG02	144576766	127045148	127045171	24	4	TTAGGG
					17
LG03	99268963	59667035	59667058	24	4	CCCTAA
LG03	99268963	59666988	59667029	42	7	CCCTAA
LG03	99268963	59666944	59666973	30	5	CCCTAA
LG03	99268963	59666194	59666241	48	8	CCCTAA
					24
LG03	99268963	1913110	1913133	24	4	TTAGGG
LG03	99268963	49335	49364	30	5	CCCTAA
LG03	99268963	49275	49304	30	5	CCCTAA
LG03	99268963	49246	49269	24	4	CCCTAA
LG03	99268963	30980	31051	72	12	CCCTAA
LG03	99268963	30949	30978	30	5	CCCTAA
LG03	99268963	28717	28740	24	4	CCCTAA
LG03	99268963	25322	25387	66	11	CCCTAA
LG03	99268963	8878	8913	36	6	CCCTAA
LG03	99268963	8853	8876	24	4	CCCTAA
LG03	99268963	8572	8601	30	5	CCCTAA
LG03	99268963	5916	5969	54	9	CCCTAA
LG03	99268963	5796	5837	42	7	CCCTAA
LG03	99268963	5761	5790	30	5	CCCTAA
LG03	99268963	5714	5755	42	7	CCCTAA
LG03	99268963	5659	5700	42	7	CCCTAA
					100
LG04	99542347	89436452	89436487	36	6	TTAGGG
LG04	99542347	84106953	84106988	36	6	CCCTAA
LG04	99542347	84106807	84106860	54	9	CCCTAA
					21
LG04	99542347	63737740	63737763	24	4	TTAGGG
LG04	99542347	43412349	43412372	24	4	CCCTAA
					8
LG04	99542347	5750670	5750699	30	5	CCCTAA

## Sheet: Contig
Contig00356	126133	124967	124990	24	TTAGGG
Contig00356	126133	122183	122254	72	TTAGGG
Contig00356	126133	119202	119231	30	TTAGGG
Contig00356	126133	114586	114633	48	TTAGGG
Contig00356	126133	111871	111900	30	TTAGGG
Contig00591	137102	136229	136372	144	TTAGGG
Contig00591	137102	135584	135649	66	TTAGGG
Contig00591	137102	135543	135578	36	TTAGGG
Contig00591	137102	131028	131057	30	TTAGGG
Contig00591	137102	130987	131022	36	TTAGGG
Contig00591	137102	130934	130981	48	TTAGGG
Contig00591	137102	124485	124538	54	TTAGGG
Contig00591	137102	124387	124470	84	TTAGGG
Contig00591	137102	121513	121632	120	TTAGGG
Contig00591	137102	116318	116383	66	TTAGGG
Contig00591	137102	116293	116316	24	TTAGGG
Contig00591	137102	116223	116270	48	TTAGGG
Contig00591	137102	116192	116221	30	TTAGGG
Contig00591	137102	116139	116186	48	TTAGGG
Contig00591	137102	115262	115363	102	TTAGGG
Contig00591	137102	113734	113769	36	TTAGGG
Contig00591	137102	113669	113728	60	TTAGGG
Contig00591	137102	113614	113667	54	TTAGGG
Contig00591	137102	113549	113608	60	TTAGGG
Contig00591	137102	113363	113386	24	TTAGGG
Contig00591	137102	107196	107243	48	TTAGGG
Contig00591	137102	107153	107194	42	TTAGGG
Contig00591	137102	107092	107151	60	TTAGGG
Contig00591	137102	107063	107086	24	TTAGGG
Contig00591	137102	106991	107056	66	TTAGGG
Contig00591	137102	104476	104583	108	TTAGGG
Contig00591	137102	104410	104469	60	TTAGGG
Contig00591	137102	101964	102011	48	TTAGGG
Contig00591	137102	101909	101962	54	TTAGGG
Contig00591	137102	101756	101797	42	TTAGGG
Contig00591	137102	99249	99350	102	TTAGGG
Contig00591	137102	99219	99242	24	TTAGGG
Contig00591	137102	99153	99212	60	TTAGGG
Contig00591	137102	96673	96750	78	TTAGGG
Contig00591	137102	96644	96667	24	TTAGGG
Contig00591	137102	96614	96637	24	TTAGGG
Contig00591	137102	96554	96607	54	TTAGGG
Contig00591	137102	94047	94142	96	TTAGGG
Contig00591	137102	94017	94040	24	TTAGGG
Contig00591	137102	93958	93999	42	TTAGGG
Contig00591	137102	91502	91543	42	TTAGGG
Contig00591	137102	91447	91500	54	TTAGGG
Contig00591	137102	91417	91440	24	TTAGGG
Contig00591	137102	91340	91411	72	TTAGGG
Contig00591	137102	88893	88934	42	TTAGGG
Contig00591	137102	88838	88891	54	TTAGGG
Contig00591	137102	88808	88831	24	TTAGGG
Contig00591	137102	88742	88801	60	TTAGGG
Contig00591	137102	86283	86330	48	TTAGGG
Contig00591	137102	86222	86281	60	TTAGGG
Contig00591	137102	86132	86191	60	TTAGGG
Contig00591	137102	83688	83723	36	TTAGGG
Contig00591	137102	83579	83686	108	TTAGGG
Contig00591	137102	83520	83573	54	TTAGGG
Contig00591	137102	83419	83514	96	TTAGGG
Contig00591	137102	83378	83413	36	TTAGGG
Contig00591	137102	80374	80421	48	TTAGGG
Contig00591	137102	80300	80353	54	TTAGGG
Contig00591	137102	80240	80293	54	TTAGGG
Contig00591	137102	80185	80238	54	TTAGGG
Contig00591	137102	80142	80183	42	TTAGGG
Contig00591	137102	76908	76949	42	TTAGGG
Contig00591	137102	76861	76902	42	TTAGGG
Contig00591	137102	76820	76855	36	TTAGGG
Contig00591	137102	76761	76814	54	TTAGGG
Contig00591	137102	61723	61764	42	TTAGGG
Contig00591	137102	61640	61717	78	TTAGGG
Contig00591	137102	61599	61634	36	TTAGGG
Contig00591	137102	61550	61597	48	TTAGGG
Contig00591	137102	60940	60999	60	TTAGGG
Contig00591	137102	60893	60934	42	TTAGGG
Contig00591	137102	58155	58214	60	TTAGGG
Contig00591	137102	58094	58153	60	TTAGGG
Contig00591	137102	55341	55370	30	TTAGGG
Contig00591	137102	54889	54912	24	CCCTAA
Contig00591	137102	32558	32587	30	CCCTAA
Contig00591	137102	30042	30071	30	TTAGGG
Contig00591	137102	30007	30030	24	TTAGGG
Contig00625	99341	99282	99317	36	CCCTAA
Contig00625	99341	93554	93583	30	CCCTAA
Contig00625	99341	93513	93548	36	CCCTAA
Contig00625	99341	87793	87822	30	CCCTAA
Contig00625	99341	87752	87787	36	CCCTAA
Contig00625	99341	81918	81953	36	CCCTAA
Contig00625	99341	81877	81912	36	CCCTAA
Contig00625	99341	80525	80740	216	CCCTAA
Contig00625	99341	74931	74954	24	CCCTAA
Contig00625	99341	74876	74911	36	CCCTAA
Contig00625	99341	69211	69288	78	CCCTAA
Contig00625	99341	63596	63661	66	CCCTAA
Contig00625	99341	63491	63526	36	CCCTAA
Contig00625	99341	63371	63472	102	CCCTAA
Contig00625	99341	51115	51186	72	CCCTAA
Contig00625	99341	50971	51096	126	CCCTAA
Contig00625	99341	46464	46523	60	CCCTAA
Contig00625	99341	46381	46458	78	CCCTAA
Contig00625	99341	46310	46375	66	CCCTAA
Contig00625	99341	46269	46304	36	CCCTAA
Contig00625	99341	46214	46267	54	CCCTAA
Contig00625	99341	40825	40848	24	CCCTAA
Contig00625	99341	40729	40782	54	CCCTAA
Contig00625	99341	40612	40683	72	CCCTAA
Contig00625	99341	40535	40606	72	CCCTAA
Contig00625	99341	37806	37829	24	CCCTAA
Contig00625	99341	37770	37799	30	CCCTAA
Contig00625	99341	32079	32150	72	CCCTAA
Contig00625	99341	32006	32077	72	CCCTAA
Contig00625	99341	31963	32004	42	CCCTAA
Contig00625	99341	31862	31957	96	CCCTAA
Contig00625	99341	31827	31856	30	CCCTAA
Contig00625	99341	31774	31821	48	CCCTAA
Contig00625	99341	29628	29693	66	CCCTAA
Contig00625	99341	29579	29626	48	CCCTAA
Contig00625	99341	29427	29462	36	CCCTAA
Contig00625	99341	29402	29425	24	CCCTAA
Contig00625	99341	29367	29396	30	CCCTAA
Contig00625	99341	29255	29350	96	CCCTAA
Contig00625	99341	29224	29253	30	CCCTAA
Contig00625	99341	28506	28583	78	CCCTAA
Contig00625	99341	28351	28500	150	CCCTAA
Contig00625	99341	24826	24891	66	CCCTAA
Contig00625	99341	24748	24807	60	CCCTAA
Contig00625	99341	24297	24416	120	CCCTAA
Contig00625	99341	24130	24291	162	CCCTAA
Contig00625	99341	22176	22211	36	CCCTAA
Contig00625	99341	22057	22170	114	CCCTAA
Contig00625	99341	21968	22051	84	CCCTAA
Contig00625	99341	21825	21944	120	CCCTAA
Contig00625	99341	21766	21819	54	CCCTAA
Contig00625	99341	19829	19864	36	CCCTAA
Contig00625	99341	19716	19805	90	CCCTAA
Contig00625	99341	19635	19676	42	CCCTAA
Contig00625	99341	17686	17721	36	CCCTAA
Contig00625	99341	17567	17662	96	CCCTAA
Contig00625	99341	17508	17561	54	CCCTAA
Contig00625	99341	15558	15593	36	CCCTAA
Contig00625	99341	15421	15504	84	CCCTAA
Contig00625	99341	15340	15381	42	CCCTAA
Contig00625	99341	13390	13425	36	CCCTAA
Contig00625	99341	13223	13366	144	CCCTAA
Contig00625	99341	11283	11318	36	CCCTAA
Contig00625	99341	11176	11259	84	CCCTAA
Contig00625	99341	11095	11136	42	CCCTAA
Contig00625	99341	9151	9186	36	CCCTAA
Contig00625	99341	9062	9127	66	CCCTAA
Contig00625	99341	8981	9022	42	CCCTAA
Contig00625	99341	7038	7073	36	CCCTAA
Contig00625	99341	6931	7014	84	CCCTAA
Contig00625	99341	6850	6891	42	CCCTAA
Contig00625	99341	4908	4943	36	CCCTAA
Contig00625	99341	4801	4884	84	CCCTAA
Contig00625	99341	4720	4761	42	CCCTAA
Contig00625	99341	2776	2811	36	CCCTAA
Contig00625	99341	2546	2773	228	CCCTAA
Contig00625	99341	2305	2544	240	CCCTAA
Contig00625	99341	1545	1640	96	CCCTAA
Contig00625	99341	1496	1543	48	CCCTAA
Contig00625	99341	1328	1483	156	CCCTAA
Contig00661	98622	98287	98316	30	TTAGGG
Contig00661	98622	98256	98285	30	TTAGGG
Contig00661	98622	98213	98254	42	TTAGGG
Contig00661	98622	98184	98207	24	TTAGGG
Contig00661	98622	92080	92109	30	TTAGGG
Contig00661	98622	92027	92074	48	TTAGGG
Contig00661	98622	91998	92021	24	TTAGGG
Contig00947	109368	79453	79482	30	TTAGGG
Contig00947	109368	79379	79450	72	TTAGGG
Contig00947	109368	79344	79373	30	TTAGGG
Contig00947	109368	76579	76602	24	TTAGGG
Contig00947	109368	76549	76572	24	TTAGGG
Contig00947	109368	73771	73872	102	TTAGGG
Contig00947	109368	70844	70969	126	TTAGGG
Contig00947	109368	70727	70810	84	TTAGGG
Contig00947	109368	70668	70691	24	TTAGGG
Contig00947	109368	70563	70586	24	TTAGGG
Contig00947	109368	70404	70475	72	TTAGGG
Contig00947	109368	67771	67794	24	TTAGGG
Contig00947	109368	67740	67763	24	TTAGGG
Contig00947	109368	65162	65233	72	TTAGGG
Contig00947	109368	65091	65156	66	TTAGGG
Contig00947	109368	65040	65081	42	TTAGGG
Contig00947	109368	64535	64582	48	TTAGGG
Contig00947	109368	64488	64511	24	TTAGGG
Contig00947	109368	61712	61801	90	TTAGGG
Contig00947	109368	61669	61710	42	TTAGGG
Contig00947	109368	61532	61663	132	TTAGGG
Contig00947	109368	61425	61526	102	TTAGGG
Contig00947	109368	61170	61193	24	TTAGGG
Contig00947	109368	58957	59136	180	TTAGGG
Contig00947	109368	58879	58938	60	TTAGGG
Contig00947	109368	58796	58873	78	TTAGGG
Contig00947	109368	56784	56885	102	TTAGGG
Contig00947	109368	56747	56782	36	TTAGGG
Contig00947	109368	56718	56741	24	TTAGGG
Contig00947	109368	56603	56716	114	TTAGGG
Contig00947	109368	53391	53426	36	TTAGGG
Contig00947	109368	53336	53389	54	TTAGGG
Contig00947	109368	50590	50637	48	TTAGGG
Contig00947	109368	50541	50588	48	TTAGGG
Contig00947	109368	47734	47847	114	TTAGGG
Contig00947	109368	47583	47732	150	TTAGGG
Contig00947	109368	31880	31939	60	TTAGGG
Contig00947	109368	31826	31861	36	TTAGGG
Contig00947	109368	31743	31820	78	TTAGGG
Contig00947	109368	31678	31737	60	TTAGGG
Contig00947	109368	31478	31573	96	TTAGGG
Contig00947	109368	29497	29520	24	TTAGGG
Contig00981	126122	120091	120150	60	TTAGGG
Contig00981	126122	114407	114460	54	TTAGGG
Contig00981	126122	114340	114405	66	TTAGGG
Contig00981	126122	114261	114338	78	TTAGGG
Contig00981	126122	114163	114186	24	TTAGGG
Contig00981	126122	114107	114154	48	TTAGGG
Contig00981	126122	114012	114101	90	TTAGGG
Contig00981	126122	13615	13698	84	TTAGGG
Contig00981	126122	13563	13604	42	TTAGGG
Contig00981	126122	13499	13552	54	TTAGGG
Contig00981	126122	13426	13497	72	TTAGGG
Contig00981	126122	12010	12087	78	TTAGGG
Contig00981	126122	11932	11967	36	TTAGGG
Contig00981	126122	11891	11926	36	TTAGGG
Contig00981	126122	11832	11885	54	TTAGGG
Contig00981	126122	11797	11826	30	TTAGGG
Contig00981	126122	7596	7649	54	TTAGGG
Contig00981	126122	7562	7585	24	TTAGGG
Contig00981	126122	7533	7556	24	TTAGGG
Contig00981	126122	7486	7509	24	TTAGGG
Contig00981	126122	7446	7475	30	TTAGGG
Contig00981	126122	7346	7423	78	TTAGGG
Contig00981	126122	3228	3275	48	TTAGGG
Contig00981	126122	3175	3210	36	TTAGGG
Contig00981	126122	3091	3126	36	TTAGGG
Contig00981	126122	3018	3053	36	TTAGGG
Contig00981	126122	2949	2972	24	TTAGGG
Contig00981	126122	2908	2943	36	TTAGGG
Contig00981	126122	2879	2902	24	TTAGGG
Contig00981	126122	2803	2862	60	TTAGGG
Contig00981	126122	2774	2797	24	TTAGGG
Contig00981	126122	608	643	36	TTAGGG
Contig01116	43788	42290	42313	24	CCCTAA
Contig01116	43788	42247	42288	42	CCCTAA
Contig01116	43788	41712	41741	30	CCCTAA
Contig01116	43788	41681	41710	30	CCCTAA
Contig01116	43788	36951	36980	30	CCCTAA
Contig01116	43788	36920	36949	30	CCCTAA
Contig01116	43788	31177	31200	24	CCCTAA
Contig01116	43788	28200	28361	162	CCCTAA
Contig01116	43788	28128	28193	66	CCCTAA
Contig01116	43788	28099	28122	24	CCCTAA
Contig01116	43788	21786	21917	132	CCCTAA
Contig01116	43788	21715	21780	66	CCCTAA
Contig01116	43788	21646	21675	30	CCCTAA
Contig01116	43788	21593	21640	48	CCCTAA
Contig01116	43788	21562	21591	30	CCCTAA
Contig01116	43788	19833	19898	66	CCCTAA
Contig01116	43788	19774	19827	54	CCCTAA
Contig01116	43788	19714	19761	48	CCCTAA
Contig01116	43788	19644	19703	60	CCCTAA
Contig01116	43788	10948	11007	60	CCCTAA
Contig01116	43788	10901	10942	42	CCCTAA
Contig01116	43788	6127	6162	36	CCCTAA
Contig01116	43788	6042	6113	72	CCCTAA
Contig01116	43788	5965	5994	30	CCCTAA
Contig01116	43788	5910	5933	24	CCCTAA
Contig01122	75388	42568	42615	48	CCCTAA
Contig01122	75388	42521	42562	42	CCCTAA
Contig01122	75388	41951	41974	24	CCCTAA
Contig01122	75388	40856	40891	36	CCCTAA
Contig01122	75388	38437	38478	42	CCCTAA
Contig01122	75388	38371	38418	48	CCCTAA
Contig01122	75388	38341	38364	24	CCCTAA
Contig01122	75388	31811	31858	48	CCCTAA
Contig01122	75388	26741	26782	42	CCCTAA
Contig01122	75388	26700	26735	36	CCCTAA
Contig01122	75388	26640	26675	36	CCCTAA
Contig01122	75388	26172	26219	48	CCCTAA
Contig01122	75388	26107	26166	60	CCCTAA
Contig01122	75388	20701	20730	30	CCCTAA
Contig01122	75388	20646	20699	54	CCCTAA
Contig01122	75388	19451	19492	42	CCCTAA
Contig01122	75388	19336	19449	114	CCCTAA
Contig01122	75388	16569	16646	78	CCCTAA
Contig01122	75388	16448	16567	120	CCCTAA
Contig01122	75388	13701	13736	36	CCCTAA
Contig01122	75388	10935	10970	36	CCCTAA
Contig01122	75388	8125	8208	84	CCCTAA
Contig01122	75388	7352	7465	114	CCCTAA
Contig01122	75388	7209	7346	138	CCCTAA
Contig01122	75388	4442	4483	42	CCCTAA
Contig01122	75388	4393	4440	48	CCCTAA
Contig01122	75388	2262	2327	66	CCCTAA
Contig01122	75388	2227	2256	30	CCCTAA
Contig01235	57119	56233	56256	24	TTAGGG
Contig01235	57119	50570	50647	78	TTAGGG
Contig01235	57119	32548	32721	174	TTAGGG
Contig01235	57119	32513	32542	30	TTAGGG
Contig01235	57119	23952	23993	42	TTAGGG
Contig01235	57119	23809	23946	138	TTAGGG
Contig01235	57119	23646	23675	30	TTAGGG
Contig01235	57119	23602	23637	36	TTAGGG
Contig01235	57119	22944	22985	42	TTAGGG
Contig01235	57119	20125	20190	66	TTAGGG
Contig01235	57119	17349	17414	66	TTAGGG
Contig01235	57119	17277	17342	66	TTAGGG
Contig01235	57119	16995	17054	60	TTAGGG
Contig01235	57119	16954	16989	36	TTAGGG
Contig01235	57119	16874	16933	60	TTAGGG
Contig01235	57119	16681	16740	60	TTAGGG
Contig01235	57119	16009	16062	54	TTAGGG
Contig01235	57119	13230	13271	42	TTAGGG
Contig01235	57119	10416	10481	66	TTAGGG
Contig01235	57119	7624	7689	66	TTAGGG
Contig01235	57119	4818	4877	60	TTAGGG
Contig01235	57119	2036	2101	66	TTAGGG
Contig01386	58099	57015	57038	24	CCCTAA
Contig01580	49609	49188	49229	42	CCCTAA
Contig01580	49609	46686	46721	36	CCCTAA
Contig01580	49609	46645	46680	36	CCCTAA
Contig01580	49609	46598	46639	42	CCCTAA
Contig01580	49609	45180	45263	84	CCCTAA
Contig01580	49609	45145	45174	30	CCCTAA
Contig01580	49609	45110	45139	30	CCCTAA
Contig01580	49609	45073	45108	36	CCCTAA
Contig01580	49609	40759	40800	42	CCCTAA
Contig01580	49609	39336	39359	24	CCCTAA
Contig01580	49609	39273	39308	36	CCCTAA
Contig01580	49609	39214	39267	54	CCCTAA
Contig01580	49609	39159	39212	54	CCCTAA
Contig01580	49609	39100	39153	54	CCCTAA
Contig01580	49609	39069	39098	30	CCCTAA
Contig01580	49609	36441	36470	30	CCCTAA
Contig01580	49609	36335	36388	54	CCCTAA
Contig01580	49609	34862	34921	60	CCCTAA
Contig01580	49609	34790	34855	66	CCCTAA
Contig01580	49609	33255	33284	30	CCCTAA
Contig01580	49609	33212	33253	42	CCCTAA
Contig01580	49609	33019	33210	192	CCCTAA
Contig01580	49609	26779	26892	114	CCCTAA
Contig01580	49609	20595	20696	102	CCCTAA
Contig01580	49609	20470	20589	120	CCCTAA
Contig01580	49609	18795	18920	126	CCCTAA
Contig01580	49609	16203	16268	66	CCCTAA
Contig01580	49609	16162	16197	36	CCCTAA
Contig01580	49609	16127	16150	24	CCCTAA
Contig01580	49609	15994	16017	24	CCCTAA
Contig01580	49609	15790	15819	30	CCCTAA
Contig01580	49609	15679	15708	30	CCCTAA
Contig01580	49609	9534	9605	72	CCCTAA
Contig01580	49609	9422	9469	48	CCCTAA
Contig01580	49609	9342	9383	42	CCCTAA
Contig01580	49609	9117	9152	36	CCCTAA
Contig01580	49609	9052	9111	60	CCCTAA
Contig01641	45443	41979	42014	36	TTAGGG
Contig01641	45443	41812	41841	30	TTAGGG
Contig01641	45443	41754	41777	24	TTAGGG
Contig01641	45443	41019	41084	66	TTAGGG
Contig01641	45443	40984	41013	30	TTAGGG
Contig01641	45443	40955	40978	24	TTAGGG
Contig01641	45443	40909	40944	36	TTAGGG
Contig01641	45443	39110	39133	24	TTAGGG
Contig01641	45443	39047	39082	36	TTAGGG
Contig01641	45443	39012	39041	30	TTAGGG
Contig01641	45443	38964	38993	30	TTAGGG
Contig01641	45443	37459	37506	48	TTAGGG
Contig01641	45443	37134	37457	324	TTAGGG
Contig01641	45443	37079	37132	54	TTAGGG
Contig01641	45443	35015	35098	84	TTAGGG
Contig01641	45443	34986	35009	24	TTAGGG
Contig01641	45443	34824	34961	138	TTAGGG
Contig01641	45443	34771	34818	48	TTAGGG
Contig01641	45443	30786	30809	24	TTAGGG
Contig01641	45443	30755	30784	30	TTAGGG
Contig01641	45443	25443	25526	84	TTAGGG
Contig01641	45443	25141	25176	36	TTAGGG
Contig01641	45443	25034	25135	102	TTAGGG
Contig01641	45443	24981	25028	48	TTAGGG
Contig01641	45443	24932	24979	48	TTAGGG
Contig01641	45443	18357	18410	54	TTAGGG
Contig01641	45443	18316	18351	36	TTAGGG
Contig01641	45443	18251	18310	60	TTAGGG
Contig01641	45443	18192	18245	54	TTAGGG
Contig01641	45443	18139	18186	48	TTAGGG
Contig01641	45443	18084	18125	42	TTAGGG
Contig01641	45443	18029	18082	54	TTAGGG
Contig01641	45443	17952	18023	72	TTAGGG
Contig01641	45443	17265	17342	78	TTAGGG
Contig01641	45443	17236	17259	24	TTAGGG
Contig01641	45443	17195	17230	36	TTAGGG
Contig01641	45443	14395	14436	42	TTAGGG
Contig01641	45443	14359	14382	24	TTAGGG
Contig01641	45443	8339	8404	66	TTAGGG
Contig01641	45443	8280	8333	54	TTAGGG
Contig01641	45443	8201	8278	78	TTAGGG
Contig01641	45443	7522	7593	72	TTAGGG
Contig01641	45443	7493	7516	24	TTAGGG
Contig01641	45443	7452	7487	36	TTAGGG
Contig01641	45443	4626	4691	66	TTAGGG
Contig01641	45443	4549	4620	72	TTAGGG
Contig01641	45443	4520	4543	24	TTAGGG
Contig01641	45443	4457	4492	36	TTAGGG
Contig01641	45443	4408	4455	48	TTAGGG
Contig01641	45443	4373	4402	30	TTAGGG
Contig01641	45443	4314	4367	54	TTAGGG
Contig01641	45443	4284	4307	24	TTAGGG
Contig01741	47226	27832	27861	30	CCCTAA
Contig01741	47226	27625	27654	30	CCCTAA
Contig01741	47226	27149	27220	72	CCCTAA
Contig01741	47226	24414	24455	42	CCCTAA
Contig01741	47226	21575	21598	24	CCCTAA
Contig01741	47226	21543	21572	30	CCCTAA
Contig01741	47226	21518	21541	24	CCCTAA
Contig01741	47226	18674	18715	42	CCCTAA
Contig01741	47226	18381	18428	48	CCCTAA
Contig01741	47226	18324	18359	36	CCCTAA
Contig01741	47226	15488	15577	90	CCCTAA
Contig01741	47226	12726	12785	60	CCCTAA
Contig01741	47226	12697	12720	24	CCCTAA
Contig01741	47226	9900	9989	90	CCCTAA
Contig01741	47226	9775	9894	120	CCCTAA
Contig01741	47226	3693	3722	30	CCCTAA
Contig01741	47226	3635	3676	42	CCCTAA
Contig01741	47226	3601	3624	24	CCCTAA
Contig01741	47226	1647	1670	24	CCCTAA
Contig01741	47226	1606	1629	24	CCCTAA
Contig01741	47226	1565	1600	36	CCCTAA
Contig01741	47226	1444	1497	54	CCCTAA
Contig01741	47226	1384	1437	54	CCCTAA
Contig01781	37977	36875	36898	24	CCCTAA
Contig01781	37977	36538	36567	30	CCCTAA
Contig01781	37977	36454	36531	78	CCCTAA
Contig01781	37977	36413	36448	36	CCCTAA
Contig01781	37977	36353	36406	54	CCCTAA
Contig01781	37977	5964	5993	30	CCCTAA
Contig01781	37977	5934	5957	24	CCCTAA
Contig01781	37977	5857	5928	72	CCCTAA
Contig01781	37977	5784	5813	30	CCCTAA
Contig01781	37977	4537	4578	42	CCCTAA
Contig01781	37977	4327	4530	204	CCCTAA
Contig01781	37977	4286	4321	36	CCCTAA
Contig01781	37977	1325	1366	42	CCCTAA
Contig01781	37977	1248	1319	72	CCCTAA
Contig01781	37977	1213	1242	30	CCCTAA
Contig01781	37977	1130	1207	78	CCCTAA
Contig01781	37977	1075	1128	54	CCCTAA
Contig01781	37977	1026	1073	48	CCCTAA
Contig01798	82223	49567	49602	36	CCCTAA
Contig01798	82223	49530	49565	36	CCCTAA
Contig01798	82223	49495	49524	30	CCCTAA
Contig01798	82223	49443	49466	24	CCCTAA
Contig01798	82223	37036	37173	138	CCCTAA
Contig01798	82223	31525	31566	42	CCCTAA
Contig01798	82223	25973	26032	60	CCCTAA
Contig01798	82223	20606	20647	42	CCCTAA
Contig01798	82223	20497	20598	102	CCCTAA
Contig01798	82223	20435	20494	60	CCCTAA
Contig01798	82223	14931	14954	24	CCCTAA
Contig01798	82223	14835	14906	72	CCCTAA
Contig01798	82223	13842	13889	48	CCCTAA
Contig01798	82223	13647	13712	66	CCCTAA
Contig01798	82223	13603	13626	24	CCCTAA
Contig01798	82223	7869	7898	30	CCCTAA
Contig01843	39818	35170	35205	36	TTAGGG
Contig01843	39818	28627	28662	36	TTAGGG
Contig01843	39818	28509	28550	42	TTAGGG
Contig01843	39818	28412	28507	96	TTAGGG
Contig01843	39818	28377	28406	30	TTAGGG
Contig01876	37417	33290	33373	84	TTAGGG
Contig01876	37417	27296	27319	24	TTAGGG
Contig01876	37417	27205	27282	78	TTAGGG
Contig01876	37417	16626	16739	114	TTAGGG
Contig01876	37417	16535	16600	66	TTAGGG
Contig01876	37417	16334	16519	186	TTAGGG
Contig01876	37417	10597	10626	30	TTAGGG
Contig01876	37417	4443	4682	240	TTAGGG
Contig01876	37417	4320	4427	108	TTAGGG
Contig01876	37417	4202	4309	108	TTAGGG
Contig01876	37417	4140	4199	60	TTAGGG
Contig01876	37417	4057	4134	78	TTAGGG
Contig01876	37417	1818	1943	126	TTAGGG
Contig01876	37417	1723	1812	90	TTAGGG
Contig01894	70395	70365	70394	30	TTAGGG
Contig01894	70395	70277	70318	42	TTAGGG
Contig01894	70395	70167	70244	78	TTAGGG
Contig01894	70395	68981	69016	36	TTAGGG
Contig01894	70395	68914	68943	30	TTAGGG
Contig01894	70395	68829	68870	42	TTAGGG
Contig01894	70395	66160	66237	78	TTAGGG
Contig01894	70395	65403	65468	66	TTAGGG
Contig01894	70395	65329	65370	42	TTAGGG
Contig01894	70395	65226	65327	102	TTAGGG
Contig01894	70395	64613	64648	36	TTAGGG
Contig01894	70395	61664	61693	30	TTAGGG
Contig01894	70395	61503	61544	42	TTAGGG
Contig01894	70395	60845	60904	60	TTAGGG
Contig01894	70395	60146	60181	36	TTAGGG
Contig01894	70395	52601	52642	42	TTAGGG
Contig01894	70395	52499	52534	36	TTAGGG
Contig01894	70395	52459	52482	24	TTAGGG
Contig01894	70395	52430	52453	24	TTAGGG
Contig01894	70395	52383	52424	42	TTAGGG
Contig01894	70395	51655	51678	24	TTAGGG
Contig01894	70395	33717	33848	132	TTAGGG
Contig01894	70395	33451	33714	264	TTAGGG
Contig01894	70395	32990	33445	456	TTAGGG
Contig01894	70395	27280	27369	90	TTAGGG
Contig01894	70395	27197	27274	78	TTAGGG
Contig01894	70395	27106	27159	54	TTAGGG
Contig01894	70395	27074	27103	30	TTAGGG
Contig01894	70395	26944	27063	120	TTAGGG
Contig01894	70395	26865	26888	24	TTAGGG
Contig01894	70395	22094	22165	72	TTAGGG
Contig01894	70395	22029	22088	60	TTAGGG
Contig01894	70395	21812	21871	60	TTAGGG
Contig01894	70395	20914	20979	66	TTAGGG
Contig01894	70395	20016	20081	66	TTAGGG
Contig01894	70395	13355	13402	48	TTAGGG
Contig01894	70395	13302	13349	48	TTAGGG
Contig01894	70395	13249	13296	48	TTAGGG
Contig01894	70395	7794	7817	24	TTAGGG
Contig01894	70395	7741	7788	48	TTAGGG
Contig01894	70395	7666	7719	54	TTAGGG
Contig01894	70395	7523	7660	138	TTAGGG
Contig01894	70395	6418	6465	48	TTAGGG
Contig01894	70395	6270	6329	60	TTAGGG
Contig01894	70395	6224	6259	36	TTAGGG
Contig01894	70395	6195	6218	24	TTAGGG
Contig01894	70395	6166	6189	24	TTAGGG
Contig01894	70395	754	831	78	TTAGGG
Contig01894	70395	725	748	24	TTAGGG
Contig01894	70395	635	670	36	TTAGGG
Contig01894	70395	473	496	24	TTAGGG
Contig01894	70395	443	466	24	TTAGGG
Contig01894	70395	374	397	24	TTAGGG
Contig01897	38659	31060	31083	24	TTAGGG
Contig01897	38659	28240	28263	24	TTAGGG
Contig01897	38659	28133	28234	102	TTAGGG
Contig01897	38659	28062	28127	66	TTAGGG
Contig01897	38659	28009	28038	30	TTAGGG
Contig01897	38659	27927	27980	54	TTAGGG
Contig01897	38659	25160	25225	66	TTAGGG
Contig01897	38659	25101	25154	54	TTAGGG
Contig01897	38659	25054	25095	42	TTAGGG
Contig01897	38659	24999	25052	54	TTAGGG
Contig01897	38659	24950	24997	48	TTAGGG
Contig01897	38659	23794	23835	42	TTAGGG
Contig01897	38659	21722	21781	60	TTAGGG
Contig01897	38659	21649	21720	72	TTAGGG
Contig01897	38659	21577	21636	60	TTAGGG
Contig01897	38659	21506	21571	66	TTAGGG
Contig01897	38659	21475	21504	30	TTAGGG
Contig01897	38659	21432	21473	42	TTAGGG
Contig01897	38659	18830	18889	60	TTAGGG
Contig01897	38659	18725	18802	78	TTAGGG
Contig01897	38659	18642	18719	78	TTAGGG
Contig01897	38659	17152	17205	54	TTAGGG
Contig01897	38659	14368	14469	102	TTAGGG
Contig01897	38659	14332	14361	30	TTAGGG
Contig01897	38659	14307	14330	24	TTAGGG
Contig01897	38659	9146	9175	30	TTAGGG
Contig01897	38659	9115	9144	30	TTAGGG
Contig01897	38659	9090	9113	24	TTAGGG
Contig01897	38659	6794	6823	30	TTAGGG
Contig01897	38659	1206	1241	36	TTAGGG
Contig01904	37649	35340	35363	24	TTAGGG
Contig01904	37649	35304	35327	24	TTAGGG
Contig01904	37649	20523	20546	24	TTAGGG
Contig01904	37649	17500	17529	30	TTAGGG
Contig01904	37649	14505	14582	78	TTAGGG
Contig01904	37649	14465	14494	30	TTAGGG
Contig01904	37649	14412	14459	48	TTAGGG
Contig01904	37649	13915	14088	174	TTAGGG
Contig01904	37649	8352	8393	42	TTAGGG
Contig01904	37649	8299	8346	48	TTAGGG
Contig01904	37649	7722	7763	42	TTAGGG
Contig01904	37649	7681	7716	36	TTAGGG
Contig01904	37649	2008	2067	60	TTAGGG
Contig01950	34992	29877	29930	54	TTAGGG
Contig01950	34992	29848	29871	24	TTAGGG
Contig01950	34992	29721	29846	126	TTAGGG
Contig01950	34992	29668	29715	48	TTAGGG
Contig01950	34992	29169	29246	78	TTAGGG
Contig01950	34992	27094	27141	48	TTAGGG
Contig01950	34992	27006	27077	72	TTAGGG
Contig01950	34992	26951	27004	54	TTAGGG
Contig01950	34992	26926	26949	24	TTAGGG
Contig01950	34992	26865	26924	60	TTAGGG
Contig01950	34992	21652	21711	60	TTAGGG
Contig01950	34992	21578	21643	66	TTAGGG
Contig01950	34992	21519	21572	54	TTAGGG
Contig01950	34992	21461	21496	36	TTAGGG
Contig01950	34992	21428	21451	24	TTAGGG
Contig01950	34992	21403	21426	24	TTAGGG
Contig01950	34992	21335	21364	30	TTAGGG
Contig01950	34992	21270	21329	60	TTAGGG
Contig01950	34992	21163	21264	102	TTAGGG
Contig01950	34992	20732	20803	72	TTAGGG
Contig01950	34992	20609	20710	102	TTAGGG
Contig01950	34992	20580	20603	24	TTAGGG
Contig01950	34992	20082	20153	72	TTAGGG
Contig01950	34992	18002	18049	48	TTAGGG
Contig01950	34992	17914	17985	72	TTAGGG
Contig01950	34992	17853	17912	60	TTAGGG
Contig01950	34992	17828	17851	24	TTAGGG
Contig01950	34992	17767	17826	60	TTAGGG
Contig01950	34992	12578	12631	54	TTAGGG
Contig01950	34992	12517	12576	60	TTAGGG
Contig01950	34992	12399	12476	78	TTAGGG
Contig01950	34992	12322	12393	72	TTAGGG
Contig01950	34992	11438	11509	72	TTAGGG
Contig01950	34992	11336	11431	96	TTAGGG
Contig01950	34992	11245	11334	90	TTAGGG
Contig01950	34992	7839	7910	72	TTAGGG
Contig01950	34992	6402	6485	84	TTAGGG
Contig01950	34992	4344	4385	42	TTAGGG
Contig01950	34992	4276	4305	30	TTAGGG
Contig01950	34992	4185	4232	48	TTAGGG
Contig01950	34992	4137	4178	42	TTAGGG
Contig01950	34992	3627	3650	24	TTAGGG
Contig01950	34992	3588	3611	24	TTAGGG
Contig01950	34992	3553	3582	30	TTAGGG
Contig01950	34992	3465	3536	72	TTAGGG
Contig01950	34992	591	662	72	TTAGGG
Contig01950	34992	186	209	24	TTAGGG
Contig01950	34992	157	180	24	TTAGGG
Contig01950	34992	119	148	30	TTAGGG
Contig01950	34992	43	78	36	TTAGGG
Contig01996	36915	36411	36476	66	TTAGGG
Contig01996	36915	36299	36400	102	TTAGGG
Contig01996	36915	36258	36293	36	TTAGGG
Contig01996	36915	36105	36188	84	TTAGGG
Contig01996	36915	33988	34023	36	TTAGGG
Contig01996	36915	33952	33981	30	TTAGGG
Contig01996	36915	31321	31356	36	TTAGGG
Contig01996	36915	28664	28699	36	TTAGGG
Contig01996	36915	28628	28657	30	TTAGGG
Contig01996	36915	25995	26030	36	TTAGGG
Contig01996	36915	25959	25988	30	TTAGGG
Contig01996	36915	23285	23356	72	TTAGGG
Contig01996	36915	20648	20749	102	TTAGGG
Contig01996	36915	20538	20645	108	TTAGGG
Contig01996	36915	17786	17875	90	TTAGGG
Contig01996	36915	17716	17781	66	TTAGGG
Contig01996	36915	14773	14796	24	TTAGGG
Contig01996	36915	14743	14766	24	TTAGGG
Contig01996	36915	14712	14741	30	TTAGGG
Contig01996	36915	8956	8997	42	TTAGGG
Contig01996	36915	8907	8936	30	TTAGGG
Contig01996	36915	7957	8016	60	TTAGGG
Contig01996	36915	7897	7932	36	TTAGGG
Contig01996	36915	2186	2239	54	TTAGGG
Contig02034	36404	36373	36402	30	TTAGGG
Contig02034	36404	36318	36371	54	TTAGGG
Contig02034	36404	36251	36316	66	TTAGGG
Contig02034	36404	27593	27760	168	TTAGGG
Contig02034	36404	23635	23712	78	TTAGGG
Contig02034	36404	23586	23633	48	TTAGGG
Contig02034	36404	22548	22649	102	TTAGGG
Contig02034	36404	22477	22542	66	TTAGGG
Contig02034	36404	22390	22443	54	TTAGGG
Contig02034	36404	16564	16683	120	TTAGGG
Contig02034	36404	16421	16558	138	TTAGGG
Contig02034	36404	15461	15532	72	TTAGGG
Contig02034	36404	15424	15459	36	TTAGGG
Contig02034	36404	14633	14656	24	TTAGGG
Contig02034	36404	10525	10554	30	CCCTAA
Contig02034	36404	10490	10519	30	CCCTAA
Contig02034	36404	7579	7602	24	CCCTAA
Contig02034	36404	7494	7535	42	CCCTAA
Contig02034	36404	7465	7488	24	CCCTAA
Contig02034	36404	7299	7364	66	CCCTAA
Contig02034	36404	5550	5663	114	CCCTAA
Contig02034	36404	5491	5526	36	CCCTAA
Contig02034	36404	5406	5447	42	CCCTAA
Contig02058	100233	91291	91386	96	TTAGGG
Contig02058	100233	91202	91285	84	TTAGGG
Contig02058	100233	91135	91200	66	TTAGGG
Contig02058	100233	86588	86653	66	TTAGGG
Contig02058	100233	86541	86582	42	TTAGGG
Contig02058	100233	86482	86535	54	TTAGGG
Contig02058	100233	86411	86476	66	TTAGGG
Contig02058	100233	86374	86409	36	TTAGGG
Contig02058	100233	81872	81919	48	TTAGGG
Contig02058	100233	81820	81861	42	TTAGGG
Contig02058	100233	81738	81773	36	TTAGGG
Contig02058	100233	81632	81679	48	TTAGGG
Contig02058	100233	81561	81626	66	TTAGGG
Contig02058	100233	81431	81544	114	TTAGGG
Contig02058	100233	81382	81405	24	TTAGGG
Contig02058	100233	80880	80903	24	TTAGGG
Contig02058	100233	80830	80859	30	TTAGGG
Contig02058	100233	80790	80819	30	TTAGGG
Contig02058	100233	80731	80784	54	TTAGGG
Contig02058	100233	80686	80721	36	TTAGGG
Contig02058	100233	80596	80655	60	TTAGGG
Contig02058	100233	80063	80110	48	TTAGGG
Contig02058	100233	77414	77449	36	TTAGGG
Contig02058	100233	77331	77408	78	TTAGGG
Contig02058	100233	77260	77295	36	TTAGGG
Contig02058	100233	77212	77241	30	TTAGGG
Contig02058	100233	76872	76895	24	TTAGGG
Contig02058	100233	76832	76855	24	TTAGGG
Contig02058	100233	70918	71115	198	TTAGGG
Contig02058	100233	70797	70916	120	TTAGGG
Contig02058	100233	62062	62235	174	TTAGGG
Contig02058	100233	61978	62049	72	TTAGGG
Contig02058	100233	61896	61973	78	TTAGGG
Contig02058	100233	56188	56211	24	TTAGGG
Contig02058	100233	55879	56148	270	TTAGGG
Contig02058	100233	55809	55868	60	TTAGGG
Contig02058	100233	55765	55788	24	TTAGGG
Contig02058	100233	50175	50342	168	TTAGGG
Contig02058	100233	50144	50173	30	TTAGGG
Contig02058	100233	50089	50142	54	TTAGGG
Contig02058	100233	50060	50083	24	TTAGGG
Contig02058	100233	50001	50054	54	TTAGGG
Contig02058	100233	49971	50000	30	TTAGGG
Contig02058	100233	49971	50054	84	TTAGGG
Contig02058	100233	47301	47426	126	TTAGGG
Contig02058	100233	47248	47295	48	TTAGGG
Contig02058	100233	47213	47242	30	TTAGGG
Contig02058	100233	44634	44693	60	TTAGGG
Contig02058	100233	44569	44628	60	TTAGGG
Contig02058	100233	44485	44556	72	TTAGGG
Contig02058	100233	44451	44474	24	TTAGGG
Contig02058	100233	44357	44440	84	TTAGGG
Contig02058	100233	44328	44351	24	TTAGGG
Contig02058	100233	44263	44322	60	TTAGGG
Contig02058	100233	42940	42987	48	TTAGGG
Contig02058	100233	42866	42925	60	TTAGGG
Contig02058	100233	42817	42864	48	TTAGGG
Contig02058	100233	40759	40794	36	TTAGGG
Contig02058	100233	40694	40753	60	TTAGGG
Contig02058	100233	40668	40691	24	TTAGGG
Contig02058	100233	40639	40662	24	TTAGGG
Contig02058	100233	40580	40633	54	TTAGGG
Contig02058	100233	40498	40539	42	TTAGGG
Contig02058	100233	40463	40492	30	TTAGGG
Contig02058	100233	40432	40461	30	TTAGGG
Contig02058	100233	506	565	60	TTAGGG
Contig02147	33589	29304	29339	36	TTAGGG
Contig02147	33589	29239	29298	60	TTAGGG
Contig02147	33589	29178	29237	60	TTAGGG
Contig02147	33589	29147	29176	30	TTAGGG
Contig02147	33589	29110	29145	36	TTAGGG
Contig02147	33589	26888	26953	66	TTAGGG
Contig02147	33589	25966	26007	42	TTAGGG
Contig02147	33589	25907	25960	54	TTAGGG
Contig02147	33589	25866	25901	36	TTAGGG
Contig02147	33589	23856	23957	102	TTAGGG
Contig02147	33589	23795	23854	60	TTAGGG
Contig02147	33589	23602	23787	186	TTAGGG
Contig02147	33589	23505	23600	96	TTAGGG
Contig02147	33589	23446	23499	54	TTAGGG
Contig02147	33589	20573	20596	24	TTAGGG
Contig02147	33589	20543	20566	24	TTAGGG
Contig02147	33589	20518	20541	24	TTAGGG
Contig02147	33589	20430	20465	36	TTAGGG
Contig02147	33589	17165	17476	312	TTAGGG
Contig02147	33589	17111	17152	42	TTAGGG
Contig02147	33589	17070	17105	36	TTAGGG
Contig02147	33589	16525	16590	66	TTAGGG
Contig02147	33589	16466	16519	54	TTAGGG
Contig02147	33589	16234	16437	204	TTAGGG
Contig02147	33589	16192	16215	24	TTAGGG
Contig02147	33589	13036	13101	66	TTAGGG
Contig02147	33589	12975	13034	60	TTAGGG
Contig02147	33589	12916	12969	54	TTAGGG
Contig02147	33589	10149	10190	42	TTAGGG
Contig02147	33589	10096	10143	48	TTAGGG
Contig02147	33589	10035	10094	60	TTAGGG
Contig02147	33589	9963	10016	54	TTAGGG
Contig02147	33589	9818	9871	54	TTAGGG
Contig02147	33589	9765	9812	48	TTAGGG
Contig02147	33589	9706	9759	54	TTAGGG
Contig02147	33589	6586	6657	72	TTAGGG
Contig02147	33589	6525	6584	60	TTAGGG
Contig02147	33589	6472	6519	48	TTAGGG
Contig02147	33589	3638	3757	120	TTAGGG
Contig02147	33589	3573	3632	60	TTAGGG
Contig02147	33589	3526	3567	42	TTAGGG
Contig02147	33589	3371	3496	126	TTAGGG
Contig02147	33589	3307	3342	36	TTAGGG
Contig02147	33589	3035	3088	54	TTAGGG
Contig02147	33589	372	419	48	TTAGGG
Contig02200	33728	32477	32524	48	CCCTAA
Contig02200	33728	32417	32446	30	CCCTAA
Contig02200	33728	32363	32398	36	CCCTAA
Contig02200	33728	23173	23244	72	CCCTAA
Contig02200	33728	17075	17152	78	CCCTAA
Contig02200	33728	17008	17073	66	CCCTAA
Contig02200	33728	11326	11439	114	CCCTAA
Contig02200	33728	8669	8752	84	CCCTAA
Contig02200	33728	8212	8271	60	CCCTAA
Contig02200	33728	8141	8206	66	CCCTAA
Contig02200	33728	7998	8135	138	CCCTAA
Contig02200	33728	7863	7940	78	CCCTAA
Contig02200	33728	7822	7857	36	CCCTAA
Contig02200	33728	7745	7780	36	CCCTAA
Contig02200	33728	7697	7738	42	CCCTAA
Contig02200	33728	7661	7690	30	CCCTAA
Contig02200	33728	7620	7655	36	CCCTAA
Contig02200	33728	7246	7575	330	CCCTAA
Contig02200	33728	7176	7235	60	CCCTAA
Contig02200	33728	7112	7147	36	CCCTAA
Contig02258	29159	22854	22877	24	TTAGGG
Contig02258	29159	22717	22818	102	TTAGGG
Contig02258	29159	22598	22627	30	TTAGGG
Contig02258	29159	22545	22592	48	TTAGGG
Contig02258	29159	22511	22540	30	TTAGGG
Contig02258	29159	22465	22494	30	TTAGGG
Contig02258	29159	22374	22403	30	TTAGGG
Contig02258	29159	22321	22350	30	TTAGGG
Contig02258	29159	13815	13844	30	TTAGGG
Contig02258	29159	13725	13790	66	TTAGGG
Contig02258	29159	13684	13719	36	TTAGGG
Contig02258	29159	13634	13663	30	TTAGGG
Contig02280	81102	5728	5751	24	CCCTAA
Contig02298	30356	29551	29580	30	CCCTAA
Contig02298	30356	29508	29549	42	CCCTAA
Contig02298	30356	23116	23139	24	CCCTAA
Contig02298	30356	23086	23109	24	CCCTAA
Contig02298	30356	23004	23063	60	CCCTAA
Contig02298	30356	20920	20955	36	CCCTAA
Contig02298	30356	20873	20914	42	CCCTAA
Contig02298	30356	20832	20867	36	CCCTAA
Contig02298	30356	18574	18597	24	CCCTAA
Contig02298	30356	18526	18567	42	CCCTAA
Contig02298	30356	18455	18520	66	CCCTAA
Contig02298	30356	16372	16407	36	CCCTAA
Contig02298	30356	16325	16366	42	CCCTAA
Contig02298	30356	16284	16319	36	CCCTAA
Contig02298	30356	13703	13786	84	CCCTAA
Contig02298	30356	13596	13697	102	CCCTAA
Contig02298	30356	13567	13590	24	CCCTAA
Contig02298	30356	11373	11468	96	CCCTAA
Contig02298	30356	11326	11367	42	CCCTAA
Contig02298	30356	11207	11320	114	CCCTAA
Contig02298	30356	11120	11185	66	CCCTAA
Contig02298	30356	11053	11118	66	CCCTAA
Contig02298	30356	5817	5858	42	CCCTAA
Contig02298	30356	5769	5810	42	CCCTAA
Contig02298	30356	5580	5759	180	CCCTAA
Contig02298	30356	5503	5574	72	CCCTAA
Contig02298	30356	568	657	90	CCCTAA
Contig02298	30356	453	566	114	CCCTAA
Contig02405	24312	17433	17504	72	TTAGGG
Contig02405	24312	17339	17416	78	TTAGGG
Contig02405	24312	14441	14482	42	TTAGGG
Contig02405	24312	14323	14430	108	TTAGGG
Contig02405	24312	14274	14321	48	TTAGGG
Contig02405	24312	14225	14272	48	TTAGGG
Contig02405	24312	8418	8483	66	TTAGGG
Contig02405	24312	8359	8412	54	TTAGGG
Contig02405	24312	5341	5484	144	TTAGGG
Contig02405	24312	5300	5335	36	TTAGGG
Contig02405	24312	5248	5283	36	TTAGGG
Contig02405	24312	4412	4489	78	TTAGGG
Contig02405	24312	4374	4409	36	TTAGGG
Contig02405	24312	4309	4368	60	TTAGGG
Contig02405	24312	2232	2339	108	TTAGGG
Contig02405	24312	2129	2230	102	TTAGGG
Contig02405	24312	935	1030	96	TTAGGG
Contig02405	24312	897	932	36	TTAGGG
Contig02405	24312	832	891	60	TTAGGG
Contig02440	44747	42701	42748	48	TTAGGG
Contig02440	44747	42664	42699	36	TTAGGG
Contig02440	44747	42621	42656	36	TTAGGG
Contig02440	44747	42568	42597	30	TTAGGG
Contig02440	44747	37148	37183	36	TTAGGG
Contig02440	44747	37091	37120	30	TTAGGG
Contig02440	44747	37062	37085	24	TTAGGG
Contig02440	44747	36984	37019	36	TTAGGG
Contig02440	44747	36918	36959	42	TTAGGG
Contig02440	44747	27747	27776	30	TTAGGG
Contig02440	44747	12370	12417	48	TTAGGG
Contig02440	44747	2387	2410	24	TTAGGG
Contig02469	50288	49732	49773	42	TTAGGG
Contig02469	50288	49695	49730	36	TTAGGG
Contig02469	50288	47040	47063	24	TTAGGG
Contig02469	50288	47006	47035	30	TTAGGG
Contig02469	50288	46838	46891	54	TTAGGG
Contig02469	50288	46802	46831	30	TTAGGG
Contig02469	50288	36878	36913	36	TTAGGG
Contig02469	50288	36741	36872	132	TTAGGG
Contig02469	50288	28170	28355	186	TTAGGG
Contig02469	50288	19602	19625	24	TTAGGG
Contig02469	50288	19553	19600	48	TTAGGG
Contig02469	50288	19501	19530	30	TTAGGG
Contig02469	50288	19469	19498	30	TTAGGG
Contig02469	50288	19400	19435	36	TTAGGG
Contig02469	50288	19375	19398	24	TTAGGG
Contig02469	50288	10779	10886	108	TTAGGG
Contig02469	50288	8277	8414	138	TTAGGG
Contig02469	50288	8229	8270	42	TTAGGG
Contig02543	25114	117	158	42	CCCTAA
Contig02543	25114	92	115	24	CCCTAA
Contig02543	25114	56	85	30	CCCTAA
Contig02624	43638	41443	41478	36	CCCTAA
Contig02624	43638	41369	41392	24	CCCTAA
Contig02624	43638	41333	41362	30	CCCTAA
Contig02624	43638	29809	29886	78	CCCTAA
Contig02624	43638	27040	27129	90	CCCTAA
Contig02624	43638	24267	24350	84	CCCTAA
Contig02624	43638	21496	21585	90	CCCTAA
Contig02624	43638	18771	18824	54	CCCTAA
Contig02624	43638	18717	18752	36	CCCTAA
Contig02624	43638	16056	16091	36	CCCTAA
Contig02624	43638	16004	16027	24	CCCTAA
Contig02624	43638	13229	13324	96	CCCTAA
Contig02624	43638	10522	10557	36	CCCTAA
Contig02624	43638	10474	10503	30	CCCTAA
Contig02624	43638	7752	7787	36	CCCTAA
Contig02624	43638	5003	5026	24	CCCTAA
Contig02624	43638	4935	4982	48	CCCTAA
Contig02624	43638	2224	2265	42	CCCTAA
Contig02624	43638	2175	2222	48	CCCTAA
Contig02650	21477	14968	15021	54	TTAGGG
Contig02650	21477	14875	14928	54	TTAGGG
Contig02650	21477	14755	14868	114	TTAGGG
Contig02650	21477	14274	14327	54	TTAGGG
Contig02650	21477	12187	12216	30	TTAGGG
Contig02650	21477	12100	12129	30	TTAGGG
Contig02650	21477	12063	12098	36	TTAGGG
Contig02650	21477	12020	12043	24	TTAGGG
Contig02650	21477	11965	12018	54	TTAGGG
Contig02650	21477	7856	7879	24	TTAGGG
Contig02650	21477	7810	7839	30	TTAGGG
Contig02650	21477	7762	7797	36	TTAGGG
Contig02650	21477	7428	7451	24	TTAGGG
Contig02650	21477	7356	7385	30	TTAGGG
Contig02650	21477	7308	7349	42	TTAGGG
Contig02650	21477	7036	7059	24	TTAGGG
Contig02650	21477	6748	6831	84	TTAGGG
Contig02650	21477	6614	6643	30	TTAGGG
Contig02650	21477	6434	6469	36	TTAGGG
Contig02650	21477	6404	6427	24	TTAGGG
Contig02650	21477	6329	6358	30	TTAGGG
Contig02650	21477	6210	6233	24	TTAGGG
Contig02650	21477	6026	6049	24	TTAGGG
Contig02650	21477	4582	4617	36	TTAGGG
Contig02650	21477	4524	4565	42	TTAGGG
Contig02650	21477	4495	4518	24	TTAGGG
Contig02650	21477	4434	4493	60	TTAGGG
Contig02650	21477	4409	4432	24	TTAGGG
Contig02650	21477	4348	4407	60	TTAGGG
Contig02784	21947	16725	16748	24	CCCTAA
Contig02784	21947	16649	16672	24	CCCTAA
Contig02784	21947	16624	16647	24	CCCTAA
Contig02784	21947	16594	16617	24	CCCTAA
Contig02784	21947	13705	13728	24	CCCTAA
Contig02784	21947	13628	13681	54	CCCTAA
Contig02784	21947	13403	13432	30	CCCTAA
Contig02784	21947	13368	13397	30	CCCTAA
Contig02784	21947	13249	13350	102	CCCTAA
Contig02784	21947	11305	11340	36	CCCTAA
Contig02784	21947	11258	11299	42	CCCTAA
Contig02784	21947	11218	11241	24	CCCTAA
Contig02784	21947	10227	10286	60	CCCTAA
Contig02784	21947	8001	8066	66	CCCTAA
Contig02784	21947	7940	7999	60	CCCTAA
Contig02784	21947	7880	7915	36	CCCTAA
Contig02784	21947	7839	7874	36	CCCTAA
Contig02784	21947	4223	4270	48	CCCTAA
Contig02784	21947	4194	4217	24	CCCTAA
Contig02784	21947	4165	4188	24	CCCTAA
Contig02784	21947	4083	4148	66	CCCTAA
Contig02784	21947	4046	4081	36	CCCTAA
Contig02834	20400	13900	13923	24	CCCTAA
Contig02834	20400	2785	2808	24	CCCTAA
Contig02878	19895	11394	11483	90	CCCTAA
Contig02878	19895	11341	11364	24	CCCTAA
Contig02878	19895	11300	11335	36	CCCTAA
Contig02878	19895	6853	6942	90	CCCTAA
Contig02878	19895	6626	6847	222	CCCTAA
Contig02878	19895	6542	6583	42	CCCTAA
Contig02878	19895	2643	2696	54	CCCTAA
Contig02878	19895	2554	2637	84	CCCTAA
Contig02878	19895	2468	2515	48	CCCTAA
Contig02916	20436	18718	18747	30	CCCTAA
Contig02916	20436	18693	18716	24	CCCTAA
Contig02916	20436	17230	17253	24	CCCTAA
Contig02916	20436	17187	17210	24	CCCTAA
Contig02916	20436	17156	17185	30	CCCTAA
Contig02916	20436	17081	17110	30	CCCTAA
Contig02916	20436	15838	15861	24	CCCTAA
Contig02916	20436	9967	9996	30	CCCTAA
Contig02916	20436	7242	7265	24	CCCTAA
Contig02916	20436	7212	7235	24	CCCTAA
Contig02916	20436	7022	7057	36	CCCTAA
Contig02916	20436	6939	7016	78	CCCTAA
Contig02916	20436	363	404	42	CCCTAA
Contig02916	20436	316	357	42	CCCTAA
Contig02959	19117	12047	12094	48	TTAGGG
Contig02959	19117	11982	12041	60	TTAGGG
Contig02959	19117	10578	10649	72	TTAGGG
Contig02959	19117	10465	10572	108	TTAGGG
Contig02959	19117	10368	10463	96	TTAGGG
Contig02959	19117	10231	10362	132	TTAGGG
Contig02959	19117	10183	10224	42	TTAGGG
Contig02959	19117	2083	2136	54	TTAGGG
Contig02959	19117	1963	2064	102	TTAGGG
Contig02959	19117	1775	1942	168	TTAGGG
Contig02959	19117	1674	1769	96	TTAGGG
Contig02959	19117	1578	1667	90	TTAGGG
Contig02959	19117	1513	1554	42	TTAGGG
Contig02959	19117	1428	1511	84	TTAGGG
Contig02959	19117	1379	1426	48	TTAGGG
Contig02959	19117	1331	1366	36	TTAGGG
Contig02959	19117	167	220	54	TTAGGG
Contig03039	30152	26125	26286	162	CCCTAA
Contig03039	30152	26040	26123	84	CCCTAA
Contig03039	30152	20422	20469	48	CCCTAA
Contig03039	30152	20162	20419	258	CCCTAA
Contig03039	30152	14530	14559	30	CCCTAA
Contig03039	30152	14385	14528	144	CCCTAA
Contig03039	30152	8730	8819	90	CCCTAA
Contig03039	30152	8653	8724	72	CCCTAA
Contig03039	30152	8568	8633	66	CCCTAA
Contig03039	30152	8525	8566	42	CCCTAA
Contig03039	30152	2898	2927	30	CCCTAA
Contig03039	30152	2753	2896	144	CCCTAA
Contig03042	20281	18501	18530	30	CCCTAA
Contig03042	20281	18442	18471	30	CCCTAA
Contig03042	20281	18347	18436	90	CCCTAA
Contig03042	20281	15498	15617	120	CCCTAA
Contig03042	20281	15427	15492	66	CCCTAA
Contig03042	20281	6881	6910	30	CCCTAA
Contig03042	20281	6778	6879	102	CCCTAA
Contig03042	20281	3933	3992	60	CCCTAA
Contig03042	20281	3861	3926	66	CCCTAA
Contig03042	20281	2636	2689	54	CCCTAA
Contig03042	20281	2534	2623	90	CCCTAA
Contig03045	14354	5437	5550	114	TTAGGG
Contig03045	14354	5352	5423	72	TTAGGG
Contig03045	14354	5269	5346	78	TTAGGG
Contig03045	14354	5216	5263	48	TTAGGG
Contig03053	17984	16939	16968	30	CCCTAA
Contig03053	17984	16898	16933	36	CCCTAA
Contig03053	17984	16747	16896	150	CCCTAA
Contig03053	17984	10683	10706	24	CCCTAA
Contig03053	17984	10652	10681	30	CCCTAA
Contig03053	17984	10533	10646	114	CCCTAA
Contig03053	17984	2891	3022	132	CCCTAA
Contig03053	17984	139	168	30	CCCTAA
Contig03053	17984	80	103	24	CCCTAA
Contig03053	17984	29	70	42	CCCTAA
Contig03068	17926	17841	17924	84	CCCTAA
Contig03068	17926	17788	17835	48	CCCTAA
Contig03068	17926	145	228	84	CCCTAA
Contig03116	39949	38030	38107	78	TTAGGG
Contig03116	39949	37792	37839	48	TTAGGG
Contig03116	39949	37739	37786	48	TTAGGG
Contig03116	39949	37680	37733	54	TTAGGG
Contig03116	39949	31610	31651	42	TTAGGG
Contig03116	39949	31569	31604	36	TTAGGG
Contig03116	39949	31525	31554	30	TTAGGG
Contig03116	39949	31429	31476	48	TTAGGG
Contig03116	39949	31352	31423	72	TTAGGG
Contig03116	39949	25864	25893	30	TTAGGG
Contig03116	39949	25835	25858	24	TTAGGG
Contig03116	39949	25775	25828	54	TTAGGG
Contig03116	39949	25679	25714	36	TTAGGG
Contig03116	39949	22567	22590	24	TTAGGG
Contig03116	39949	22476	22517	42	TTAGGG
Contig03116	39949	19621	19650	30	TTAGGG
Contig03116	39949	19555	19614	60	TTAGGG
Contig03116	39949	16825	16854	30	TTAGGG
Contig03116	39949	16738	16761	24	TTAGGG
Contig03116	39949	16674	16697	24	TTAGGG
Contig03116	39949	13779	13826	48	TTAGGG
Contig03116	39949	13624	13773	150	TTAGGG
Contig03116	39949	7893	8018	126	TTAGGG
Contig03116	39949	7809	7886	78	TTAGGG
Contig03116	39949	2275	2298	24	TTAGGG
Contig03116	39949	2160	2213	54	TTAGGG
Contig03116	39949	2120	2155	36	TTAGGG
Contig03116	39949	2061	2114	54	TTAGGG
Contig03116	39949	1583	1606	24	TTAGGG
Contig03116	39949	1552	1581	30	TTAGGG
Contig03116	39949	1503	1532	30	TTAGGG
Contig03204	96077	93622	93645	24	TTAGGG
Contig03204	96077	93575	93616	42	TTAGGG
Contig03204	96077	93396	93569	174	TTAGGG
Contig03204	96077	93345	93386	42	TTAGGG
Contig03204	96077	93316	93339	24	TTAGGG
Contig03204	96077	88022	88087	66	TTAGGG
Contig03204	96077	87955	88020	66	TTAGGG
Contig03204	96077	87820	87921	102	TTAGGG
Contig03204	96077	87780	87809	30	TTAGGG
Contig03204	96077	87661	87774	114	TTAGGG
Contig03204	96077	87626	87655	30	TTAGGG
Contig03204	96077	85553	85576	24	TTAGGG
Contig03204	96077	85446	85547	102	TTAGGG
Contig03204	96077	85357	85440	84	TTAGGG
Contig03204	96077	82812	82847	36	TTAGGG
Contig03204	96077	82765	82806	42	TTAGGG
Contig03204	96077	82724	82759	36	TTAGGG
Contig03204	96077	80614	80673	60	TTAGGG
Contig03204	96077	80567	80608	42	TTAGGG
Contig03204	96077	80537	80560	24	TTAGGG
Contig03204	96077	80512	80535	24	TTAGGG
Contig03204	96077	78266	78295	30	TTAGGG
Contig03204	96077	78219	78260	42	TTAGGG
Contig03204	96077	78178	78213	36	TTAGGG
Contig03204	96077	76059	76118	60	TTAGGG
Contig03204	96077	76012	76053	42	TTAGGG
Contig03204	96077	75982	76005	24	TTAGGG
Contig03204	96077	75957	75980	24	TTAGGG
Contig03204	96077	69604	69645	42	TTAGGG
Contig03204	96077	69555	69602	48	TTAGGG
Contig03204	96077	67897	67926	30	TTAGGG
Contig03204	96077	67809	67880	72	TTAGGG
Contig03204	96077	65360	65389	30	TTAGGG
Contig03204	96077	65308	65343	36	TTAGGG
Contig03204	96077	65271	65306	36	TTAGGG
Contig03204	96077	62802	62873	72	TTAGGG
Contig03204	96077	62753	62800	48	TTAGGG
Contig03204	96077	60271	60306	36	TTAGGG
Contig03204	96077	57840	57863	24	TTAGGG
Contig03333	14921	9172	9201	30	TTAGGG
Contig03333	14921	9038	9109	72	TTAGGG
Contig03333	14921	6218	6259	42	TTAGGG
Contig03333	14921	6141	6212	72	TTAGGG
Contig03333	14921	6099	6128	30	TTAGGG
Contig03333	14921	3328	3369	42	TTAGGG
Contig03333	14921	3263	3316	54	TTAGGG
Contig03333	14921	3202	3261	60	TTAGGG
Contig03515	17144	12815	12838	24	TTAGGG
Contig03515	17144	10025	10084	60	TTAGGG
Contig03515	17144	8399	8428	30	TTAGGG
Contig03515	17144	8342	8365	24	TTAGGG
Contig03515	17144	8299	8340	42	TTAGGG
Contig03515	17144	7789	7812	24	TTAGGG
Contig03515	17144	7727	7750	24	TTAGGG
Contig03515	17144	6683	6706	24	TTAGGG
Contig03515	17144	6633	6656	24	TTAGGG
Contig03515	17144	6582	6623	42	TTAGGG
Contig03515	17144	4737	4766	30	TTAGGG
Contig03515	17144	4657	4680	24	TTAGGG
Contig03573	13342	5719	5754	36	TTAGGG
Contig03652	22993	22779	22862	84	TTAGGG
Contig03652	22993	22726	22773	48	TTAGGG
Contig03652	22993	22697	22720	24	TTAGGG
Contig03652	22993	22643	22690	48	TTAGGG
Contig03652	22993	22601	22636	36	TTAGGG
Contig03652	22993	22522	22593	72	TTAGGG
Contig03652	22993	22493	22516	24	TTAGGG
Contig03652	22993	22395	22478	84	TTAGGG
Contig03652	22993	22346	22393	48	TTAGGG
Contig03652	22993	19047	19076	30	TTAGGG
Contig03652	22993	19018	19041	24	TTAGGG
Contig03652	22993	18976	19011	36	TTAGGG
Contig03652	22993	18922	18963	42	TTAGGG
Contig03652	22993	18863	18892	30	TTAGGG
Contig03652	22993	15234	15305	72	TTAGGG
Contig03652	22993	15175	15228	54	TTAGGG
Contig03652	22993	15134	15169	36	TTAGGG
Contig03652	22993	15105	15128	24	TTAGGG
Contig03652	22993	12297	12362	66	TTAGGG
Contig03652	22993	9521	9550	30	TTAGGG
Contig03652	22993	9454	9519	66	TTAGGG
Contig03652	22993	6640	6729	90	TTAGGG
Contig03652	22993	6450	6485	36	TTAGGG
Contig03652	22993	6392	6427	36	TTAGGG
Contig03652	22993	6000	6023	24	TTAGGG
Contig03652	22993	5951	5998	48	TTAGGG
Contig03652	22993	5892	5945	54	TTAGGG
Contig03652	22993	5819	5866	48	TTAGGG
Contig03652	22993	3023	3130	108	TTAGGG
Contig03652	22993	2968	3009	42	TTAGGG
Contig03652	22993	2897	2962	66	TTAGGG
Contig03652	22993	419	508	90	TTAGGG
Contig03652	22993	318	413	96	TTAGGG
Contig03652	22993	289	312	24	TTAGGG
Contig03740	51194	18618	18677	60	TTAGGG
Contig03740	51194	18551	18616	66	TTAGGG
Contig03740	51194	16622	16669	48	TTAGGG
Contig03740	51194	16540	16587	48	TTAGGG
Contig03740	51194	16334	16423	90	TTAGGG
Contig03740	51194	14301	14450	150	TTAGGG
Contig03740	51194	12377	12424	48	TTAGGG
Contig03740	51194	12315	12374	60	TTAGGG
Contig03740	51194	12279	12308	30	TTAGGG
Contig03740	51194	12247	12276	30	TTAGGG
Contig03740	51194	10875	10898	24	TTAGGG
Contig03740	51194	8773	8796	24	TTAGGG
Contig03740	51194	8709	8744	36	TTAGGG
Contig03935	10925	8534	8575	42	CCCTAA
Contig03935	10925	6416	6439	24	CCCTAA
Contig03935	10925	6373	6396	24	CCCTAA
Contig03935	10925	6342	6365	24	CCCTAA
Contig03935	10925	6263	6292	30	CCCTAA
Contig03935	10925	4204	4227	24	CCCTAA
Contig03935	10925	4128	4157	30	CCCTAA
Contig03935	10925	4050	4115	66	CCCTAA
Contig03935	10925	1287	1322	36	CCCTAA
Contig03935	10925	1243	1266	24	CCCTAA
Contig04031	10267	10048	10113	66	TTAGGG
Contig04031	10267	9987	10016	30	TTAGGG
Contig04031	10267	4127	4186	60	TTAGGG
Contig04031	10267	4069	4116	48	TTAGGG
Contig04031	10267	3998	4063	66	TTAGGG
Contig04031	10267	3860	3901	42	TTAGGG
Contig04031	10267	3811	3858	48	TTAGGG
Contig04031	10267	2250	2273	24	TTAGGG
Contig04031	10267	2191	2244	54	TTAGGG
Contig04031	10267	2157	2180	24	TTAGGG
Contig04031	10267	2084	2137	54	TTAGGG
Contig04304	8521	3967	4044	78	TTAGGG
Contig04304	8521	3921	3950	30	TTAGGG
Contig04304	8521	3859	3888	30	TTAGGG
Contig04304	8521	726	905	180	TTAGGG
Contig04304	8521	656	697	42	TTAGGG
Contig04428	8279	4054	4077	24	CCCTAA
Contig04455	7698	5670	5693	24	TTAGGG
Contig04455	7698	5617	5640	24	TTAGGG
Contig04455	7698	5516	5563	48	TTAGGG
Contig04455	7698	5432	5473	42	TTAGGG
Contig04455	7698	1410	1439	30	TTAGGG
Contig04455	7698	1375	1404	30	TTAGGG
Contig04455	7698	1303	1356	54	TTAGGG
Contig04455	7698	1245	1298	54	TTAGGG
Contig04455	7698	1186	1239	54	TTAGGG
Contig04455	7698	1061	1180	120	TTAGGG
Contig04455	7698	1002	1025	24	TTAGGG
Contig04455	7698	977	1000	24	TTAGGG
Contig04455	7698	921	956	36	TTAGGG
Contig04455	7698	858	899	42	TTAGGG
Contig04455	7698	787	852	66	TTAGGG
Contig04455	7698	728	781	54	TTAGGG
Contig04455	7698	83	148	66	TTAGGG
Contig04455	7698	2	55	54	TTAGGG
Contig04598	11655	8978	9001	24	TTAGGG
Contig04598	11655	8740	8769	30	TTAGGG
Contig04598	11655	3080	3127	48	TTAGGG
Contig04598	11655	2970	2993	24	TTAGGG
Contig04718	7287	1366	1389	24	TTAGGG
Contig04718	7287	1271	1360	90	TTAGGG
Contig04718	7287	1223	1264	42	TTAGGG
Contig04718	7287	1127	1204	78	TTAGGG
Contig04718	7287	552	581	30	TTAGGG
Contig04718	7287	505	546	42	TTAGGG
Contig04718	7287	367	396	30	TTAGGG
Contig04789	6388	4261	4320	60	TTAGGG
Contig04789	6388	4236	4259	24	TTAGGG
Contig04789	6388	4153	4218	66	TTAGGG
Contig04789	6388	4076	4147	72	TTAGGG
Contig04789	6388	4033	4062	30	TTAGGG
Contig04813	7316	178	201	24	TTAGGG
Contig04813	7316	95	172	78	TTAGGG
Contig04902	5779	5553	5588	36	TTAGGG
Contig04902	5779	5479	5502	24	TTAGGG
Contig04902	5779	5403	5462	60	TTAGGG
Contig04902	5779	5369	5392	24	TTAGGG
Contig04902	5779	5278	5331	54	TTAGGG
Contig04902	5779	2221	2292	72	TTAGGG
Contig04902	5779	2118	2219	102	TTAGGG
Contig04902	5779	2046	2099	54	TTAGGG
Contig04902	5779	1916	1957	42	TTAGGG
Contig04902	5779	1797	1898	102	TTAGGG
Contig04916	5878	5836	5859	24	TTAGGG
Contig04916	5878	5698	5829	132	TTAGGG
Contig04916	5878	5645	5692	48	TTAGGG
Contig04916	5878	1753	1776	24	TTAGGG
Contig04916	5878	1722	1751	30	TTAGGG
Contig04935	6158	2878	2901	24	CCCTAA
Contig04937	6224	5365	5448	84	TTAGGG
Contig04937	6224	5336	5359	24	TTAGGG
Contig04937	6224	5234	5311	78	TTAGGG
Contig04937	6224	5169	5228	60	TTAGGG
Contig04937	6224	5117	5146	30	TTAGGG
Contig04937	6224	1207	1230	24	TTAGGG
Contig05029	5945	4913	4936	24	TTAGGG
Contig05029	5945	4786	4911	126	TTAGGG
Contig05029	5945	4691	4780	90	TTAGGG
Contig05338	25302	23211	23246	36	CCCTAA
Contig05338	25302	21318	21347	30	CCCTAA
Contig05338	25302	20524	20559	36	CCCTAA
Contig05338	25302	20499	20522	24	CCCTAA
Contig05338	25302	18686	18721	36	CCCTAA
Contig05338	25302	18609	18680	72	CCCTAA
Contig05338	25302	18520	18603	84	CCCTAA
Contig05338	25302	18423	18518	96	CCCTAA
Contig05338	25302	18381	18410	30	CCCTAA
Contig05338	25302	12120	12197	78	CCCTAA
Contig05338	25302	12079	12114	36	CCCTAA
Contig05338	25302	9295	9318	24	CCCTAA
Contig05338	25302	9265	9288	24	CCCTAA
Contig05338	25302	9192	9215	24	CCCTAA
Contig05338	25302	9091	9120	30	CCCTAA
Contig05338	25302	8990	9085	96	CCCTAA
Contig05338	25302	2397	2438	42	CCCTAA
Contig05338	25302	2344	2391	48	CCCTAA
Contig05338	25302	1440	1619	180	CCCTAA
Contig05338	25302	1332	1415	84	CCCTAA
Contig05338	25302	1256	1303	48	CCCTAA
Contig05444	32473	31589	31642	54	CCCTAA
Contig05444	32473	31536	31583	48	CCCTAA
Contig05444	32473	31442	31513	72	CCCTAA
Contig05444	32473	31359	31436	78	CCCTAA
Contig05444	32473	31324	31353	30	CCCTAA
Contig05444	32473	31275	31322	48	CCCTAA
Contig05444	32473	31140	31193	54	CCCTAA
Contig05444	32473	31097	31138	42	CCCTAA
Contig05444	32473	26946	26999	54	CCCTAA
Contig05444	32473	26921	26944	24	CCCTAA
Contig05444	32473	26830	26853	24	CCCTAA
Contig05444	32473	26672	26701	30	CCCTAA
Contig05444	32473	26629	26670	42	CCCTAA
Contig05444	32473	18354	18407	54	CCCTAA
Contig05444	32473	18305	18352	48	CCCTAA
Contig05444	32473	18246	18299	54	CCCTAA
Contig05444	32473	18221	18244	24	CCCTAA
Contig05444	32473	18089	18142	54	CCCTAA
Contig05444	32473	18046	18087	42	CCCTAA
Contig05444	32473	13481	13504	24	CCCTAA
Contig05444	32473	13432	13479	48	CCCTAA
Contig05444	32473	13373	13426	54	CCCTAA
Contig05444	32473	13348	13371	24	CCCTAA
Contig05444	32473	13216	13269	54	CCCTAA
Contig05444	32473	13173	13214	42	CCCTAA
Contig05444	32473	8601	8648	48	CCCTAA
Contig05444	32473	8548	8595	48	CCCTAA
Contig05444	32473	8519	8542	24	CCCTAA
Contig05444	32473	8494	8517	24	CCCTAA
Contig05444	32473	8469	8492	24	CCCTAA
Contig05444	32473	8337	8390	54	CCCTAA
Contig05444	32473	8294	8335	42	CCCTAA
Contig05444	32473	3728	3769	42	CCCTAA
Contig05444	32473	3679	3726	48	CCCTAA
Contig05444	32473	3614	3673	60	CCCTAA
Contig05444	32473	3463	3510	48	CCCTAA
Contig05444	32473	3378	3461	84	CCCTAA
Contig05444	32473	3265	3372	108	CCCTAA
Contig05444	32473	1225	1290	66	CCCTAA
Contig05444	32473	1158	1223	66	CCCTAA
Contig05444	32473	1073	1156	84	CCCTAA
Contig05444	32473	850	903	54	CCCTAA
Contig05444	32473	819	848	30	CCCTAA
Contig06625	295640	48337	48360	24	CCCTAA
Contig06625	295640	48287	48310	24	CCCTAA
Contig06625	295640	36966	37001	36	CCCTAA
Contig06625	295640	36908	36955	48	CCCTAA
Contig06625	295640	36717	36746	30	CCCTAA
Contig06625	295640	36578	36625	48	CCCTAA
Contig06625	295640	34953	34976	24	CCCTAA
Contig06625	295640	34546	34569	24	CCCTAA
Contig06625	295640	30762	30827	66	CCCTAA
Contig06625	295640	30667	30756	90	CCCTAA
Contig06625	295640	30620	30661	42	CCCTAA
Contig06625	295640	27101	27142	42	CCCTAA
Contig06625	295640	14494	14631	138	CCCTAA
Contig06625	295640	8358	8387	30	CCCTAA
Contig06625	295640	8311	8352	42	CCCTAA
Contig06625	295640	8234	8305	72	CCCTAA
Contig06625	295640	8167	8232	66	CCCTAA
Contig06625	295640	8126	8161	36	CCCTAA
Contig06625	295640	5314	5397	84	CCCTAA
Contig06625	295640	2526	2597	72	CCCTAA
Contig06625	295640	251	310	60	CCCTAA
Contig06625	295640	199	240	42	CCCTAA
Contig06625	295640	170	193	24	CCCTAA
Contig06625	295640	127	168	42	CCCTAA
Contig06625	295640	3	116	114	CCCTAA
